# Supplementary material for: Emergent trees in Colophospermum mopane woodland: influence of elephant density on persistence versus attrition
Source: PeerJ. 2024 Feb 26;12:e16961. doi: 10.7717/peerj.16961 (PMC10903334; doi:10.7717/peerj.16961)
Supplement: Data S1 — Data not cleaned (Data S2). Refer to the figures and tables cited above. [file peerj-12-16961-s004.csv]

Year	Plot	length	width	species	Sp Code	height	D1	D2	CS	Shape	OED_S	OUD	NED_S	NUD	OBU	NBU
2014	4	50	50		Alb ant	2.6	0.7	1.3		3	4		3
2014	4	50	50		Bos mos	0.35	0.4	0.3		1		1
2014	4	50	50		Bos mos	0.85	0.8	0.9		3
2014	4	50	50		Bos mos	2.6	4.48	3.3		1	4		1
2014	4	50	50		Bos mos	2.9	4.65	4.02		3	1		1
2014	4	50	50		Col mop	2.4	2.47	2.63		1		2
2014	4	50	50		Col mop	2.1	1.65	1.9		1	3		1
2014	4	50	50		Col mop	2.7	2	2.5		1	3		1
2014	4	50	50		Col mop	2.2	2.3	2.05		1	2		1
2014	4	50	50		Col mop	2.4	1.3	1.3		1	3		1
2014	4	50	50		Col mop	2.6	1.3	1.15		3	3
2014	4	50	50		Col mop	2.4	2.4	2.1		1	3		2
2014	4	50	50		Col mop	3	2.1	2.1		1	2
2014	4	50	50		Col mop	2	2	1.7		1	3		1
2014	4	50	50		Col mop	2.7	2.75	2.25		1	4		2
2014	4	50	50		Col mop	2.2	2.75	2.2		1	4		2
2014	4	50	50		Col mop	2.2	2.6	3.3		1	2		1
2014	4	50	50		Col mop	2	1.95	1.9		2	4		1
2014	4	50	50		Col mop	2.7	3.33	3.3		1	3		2
2014	4	50	50		Col mop	2.4	2.75	2.68		1	3		1
2014	4	50	50		Col mop	2.9	2.95	2.92		1	2		1
2014	4	50	50		Col mop	2.4	4.2	4.1		3	4		2
2014	4	50	50		Col mop	2.9	3	2.8		1	4		1
2014	4	50	50		Col mop	3	2.31	1.68		1	4		2
2014	4	50	50		Col mop	2.3	1.9	2.15		1	3		1
2014	4	50	5		Cou gla	0.45	0.6	0.25		2				2
2014	4	50	5		Cou gla	0.85	1.55	1.4		7		1
2014	4	50	5		Cou gla	0.75	0.85	1.34		1		2
2014	4	50	5		Cou gla	0.6	1.2	0.75		1
2014	4	50	5		Cou gla	0.7	1.58	0.68		2				1
2014	4	50	5		Cou gla	0.25	1	0.88		1			3
2014	4	50	5		Cou gla	0.25	0.25	0.15		1				1
2014	4	50	5		Cou gla	0.45	0.5	0.34		1				1
2014	4	50	5		Cou gla	0.45	0.9	0.75		1		1
2014	4	50	5		Cou gla	0.45	0.45	0.6		1		2
2014	4	50	5		Cou gla	0.2	0.18	0.18		1
2014	4	50	5		Cou gla	0.8	0.92	0.87		1				1
2014	4	50	5		Cou gla	0.6	0.82	0.65		1				1
2014	4	50	5		Cou gla	0.2	0.77	0.35		3				1
2014	4	50	5		Cou gla	0.5	0.8	0.7		1
2014	4	50	5		Cou gla	0.6	0.72	0.67		3		1		1
2014	4	50	5		Cou gla	0.25	0.33	0.23		3
2014	4	50	5		Cou gla	0.75	0.85	0.61		1				1
2014	4	50	5		Cou gla	0.05	0.25	0.15		1				1
2014	4	50	5		Cou gla	0.4	0.27	0.22		1
2014	4	50	5		Cou gla	0.45	0.5	0.6		3				1
2014	4	50	5		Cou gla	0.3	0.4	0.25		3		1
2014	4	50	5		Cou gla	0.2	0.7	0.42		3				4
2014	4	50	5		Cou gla	0.7	0.6	0.6		1		2
2014	4	50	5		Cou gla	0.3	1.45	0.95		1			2
2014	4	50	5		Cou gla	0.5	0.6	0.33		1		1
2014	4	50	5		Cou gla	0.6	0.65	0.48		1				1
2014	4	50	5		Cou gla	0.9	1.2	1.2		3		2
2014	4	50	5		Cou gla	0.7	0.4	0.47		1		3
2014	4	50	50		Mae par	0.5	0.3	0.33		2				1
2014	4	50	50		Mae par	0.3	0.45	0.39		3		3
2014	4	50	50		Mae par	0.3	0.5	0.45		1		4
2014	4	50	50		Mae par	0.2	0.3	0.05		1		1
2014	10	50	25		Bos mos	0.35	0.38	0.25		1		1
2014	10	50	25		Bos mos	0.8	0.65	0.8		1		1
2014	10	50	25		Bos mos	0.55	0.9	0.75		1		1
2014	10	50	25		Bos mos	0.6	0.7	0.85		1		1
2014	10	50	25		Cap tom	2.3	2.8	2.68		1		1
2014	10	50	25		Cap tom	0.55	0.3	0.35		1		3
2014	10	25	10		Col mop	2.1	2	2.28		1	2		1
2014	10	25	10		Col mop	1.6	1.47	1.5		1	4
2014	10	25	10		Col mop	1.7	1.5	1.65		1	3		1
2014	10	25	10		Col mop	2.8	2.3	2.71		1	2		1
2014	10	25	10		Col mop	2.6	1.67	2.05		1	3		1
2014	10	25	10		Col mop	2.9	1.75	1.75		1	2
2014	10	25	10		Col mop	2.8	1.73	1.87		1	3		1
2014	10	25	10		Col mop	1.7	1.5	1.87		1	4		2
2014	10	25	10		Col mop	3	3.3	3.92		1	3		2
2014	10	25	10		Col mop	2.9	1.5	1.37		1	2		1
2014	10	25	10		Col mop	3	2.8	2.8		1	2
2014	10	25	10		Col mop	1.9	1.2	1.23		3	4
2014	10	25	10		Col mop	2.7	1.4	2.15		3	3		2
2014	10	25	10		Col mop	3	2.08	1.5		1	2		1
2014	10	25	10		Col mop	3	3.9	3.02		1	3		2
2014	10	25	10		Col mop	3.4	3.3	3.6		1	2		1
2014	10	25	10		Col mop	0.25	0.35	0.44		1		1
2014	10	25	10		Col mop	3.2	2.9	2.78		1	2		1
2014	10	50	25		Com afr	1.5	1.26	1.5		1		1
2014	10	50	25		Mae par	0.55	0.28	0.28		3		1
2014	10	50	25		Mae par	0.2	0.04	0.04		7		1
2014	10	50	25		Mae par	0.1	0.22	0.18		1		3
2014	10	50	25		Sal ang	1.2	2.7	1.88		1	4
2014	10	50	25		Sal ang	0.4	2.38	1.6		1	4
2014	10	50	25		Sal ang	0.4	1.76	1.5		1	4
2014	10	50	25		Sal ang	0.25	0.6	0.65		1	4
2014	10	50	25		Sal ang	0.5	0.8	0.65		1	4
2014	10	50	25		Sal per	0.2	0.2	0.12		1		4
2014	10	50	25		Sal per	0.4	0.85	0.55		1		4
2014	10	50	25		Sal per	0.2	0.25	0.18		1		4
2014	10	50	25		Sal per	0.15	0.37	0.28		2		3
2014	10	50	25		Sal per	0.15	0.35	0.5		1		4
2014	10	50	25		Sal per	0.5	0.5	0.65		1		2
2014	10	50	25		Sal per	0.15	0.1	0.1		3		4
2014	10	50	25		Sal per	0.25	0.4	0.2		2		4
2014	10	50	25		Sal per	0.3	0.5	0.4		1		2
2014	10	50	25		Sal per	0.15	0.4	0.2		1		1
2014	10	50	25		Sal per	0.35	0.35	0.2		3		4
2014	10	50	25		Sal per	0.1	0.12	0.15		1
2014	10	50	25		Sal per	0.3	0.9	0.8		1		1
2014	10	50	25		Sal per	0.2	0.32	0.33		1		3
2014	10	50	25		Sal per	0.25	0.25	0.25		3		1
2014	10	50	25		Sal per	0.25	0.37	0.18		1		4
2014	10	50	25		Sec vir	1.65	1.73	1.5		3		1		1
2014	10	50	25		Sec vir	1.8	2.4	2.37		3	2		1
2014	10	50	25		Thy afr	3.3	4.45	2.68		1	1
2014	10	50	25		Thy afr	2.2	3.3	3.6		1	2
2014	10	50	25		Thy afr	2.8	2.4	3.1		3	1	1
2014	10	50	25		Thy afr	0.7	0.35	0.3		3		1
2014	10	50	25		Thy afr	1.6	2.28	2.6		3		1
2014	10	50	25		Thy afr	2.6	4.1	3.6		3		1
2014	10	50	25		Thy afr	3.5	2.9	2.2		3	2
2014	10	50	25		Thy afr	2	2	1.7		3	2		1
2014	10	50	25		Thy afr	2.7	3.1	2.7		3	2
2014	10	50	25		Thy afr	2.5	1.9	1.55		3	1
2014	10	50	25		Thy afr	1.8	1.9	1.9		3		1
2014	3	50	15		Col mop	0.4	1.05	0.74		3		1
2014	3	50	15		Col mop	0.6	1.3	0.85		1	3
2014	3	50	15		Col mop	0.1	0.35	0.15		1	1
2014	3	50	15		Col mop	0.15	0.15	0.05		1		1
2014	3	50	15		Col mop	0.1	0.13	0.05		1		1
2014	3	50	15		Col mop	0.15	0.2	0.1		1		1
2014	3	50	15		Col mop	0.1	0.18	0.1		1		1
2014	3	50	15		Col mop	2.6	2.68	2.1		1	3		2
2014	3	50	15		Col mop	0.7	1.15	0.75		1	4		1
2014	3	50	15		Col mop	2.7	1.3	1.5		1	3		2
2014	3	50	15		Col mop	1.15	1.2	1.2		1	3
2014	3	50	15		Col mop	2.9	2	2.25		1	4		2
2014	3	50	15		Col mop	0.45	0.8	0.7		1		1
2014	3	50	15		Col mop	1.7	1.6	1.8		1	2		1
2014	3	50	15		Col mop	1.7	2	1.9		1	2		1
2014	3	50	15		Col mop	0.75	0.6	0.4		1		1
2014	3	50	15		Col mop	1.55	1.6	1.7		1	2		1
2014	3	50	15		Col mop	1.45	1.6	1.6		1	2		1
2014	3	50	15		Col mop	1.1	1.75	1.15		1	2
2014	3	50	15		Col mop	1.7	1.6	1.4		1	3		1
2014	3	50	15		Col mop	0.2	0.2	0.15		1
2014	3	50	15		Com mos	3.3	3.25	3		3		1
2014	3	50	15		Com mos	3.2	2.8	4.35		3		1
2014	3	50	15		Cou gla	0.8	1.3	1.25		1
2014	3	50	15		Cou gla	0.8	1.2	1.65		1				1
2014	3	25	15		Mae par	0.2	0.18	0.1		3		2	1
2014	3	25	15		Mae par	0.25	0.2	0.35		3		2
2014	3	25	15		Mae par	0.2	0.1	0.1		3		2
2014	3	25	15		Mae par	0.1	0.14	0.2		3		4
2014	3	25	15		Mae par	0.15	0.3	0.05		3		2
2014	3	25	15		Mae par	0.15	0.3	0.1		3		2
2014	3	25	15		Mae par	0.2	0.37	0.25		3		4
2014	3	25	15		Mae par	0.25	0.7	0.25		3		2
2014	3	25	15		Mae par	0.35	1	0.3		1		3
2014	3	25	15		Mae par	0.15	0.42	0.18		1		1
2014	3	25	15		Mae par	0.8	0.35	0.25		3		1
2014	3	50	15		Thy afr	1.2	0.3	1.4		3		1
2014	2	50	15		Thy afr	2.9	2.5	1.9		3	2	1
2014	2	50	15		Sal per	0.3	0.15	0.2		7		2
2014	2	50	15		Bos mos	1.3	2.3	2.4		3		1
2014	2	50	15		Cou gla	0.6	0.6	0.5		3
2014	2	50	15		Col mop	2.8	1.85	1.5		3	2
2014	2	50	15		Sec vir	0.55	0.5	0.25		3		1
2014	2	50	15		Pav gra	0.9	0.5	0.4		3
2014	2	50	15		Cou gla	0.7	1.1	0.57		1
2014	2	50	15		Gry mos	1.5	3.3	2.3		2	2
2014	2	50	15		Sec vir	3	3	2.5		3	2		1
2014	2	50	15		Thy afr	1.15	0.7	0.6		3		1
2014	2	50	15		Col mop	2.1	2	1.55		1	3		1
2014	2	50	15		Col mop	2.5	2.2	2.7		1	3		2
2014	2	50	15		Col mop	3	2.2	1.8		1	3		1
2014	2	50	15		Col mop	3	4.25	1.9		2	3		1
2014	2	50	15		Col mop	0.6	0.95	0.8		1		1
2014	2	50	15		Col mop	0.45	0.95	0.65		1
2014	2	50	15		Col mop	3	3.7	3.1		1	3		1
2014	2	50	15		Str mad	0.3	0.7	0.48		1		1
2014	2	50	15		Col mop	2.7	2.3	2.3		1	3		1
2014	2	50	15		Col mop	2.5	2.5	2.8		1	3		1
2014	2	50	15		Sec vir	0.9	1.35	1.1		3		3
2014	2	50	15		Col mop	1.8	2.25	2.2		1	3
2014	2	50	15		Col mop	3	2.6	2.8		1	3		1
2014	2	50	15		Col mop	2.3	2.3	2.02		1	3		1
2014	2	50	15		Bos mos	0.5	0.6	0.35		3		1
2014	2	50	15		Col mop	1.8	2.5	2.3		1	2		1
2014	2	50	15		Col mop	2.8	2.55	2.4		1	2		1
2014	2	50	15		Col mop	2.6	1.3	1.4		1	2
2014	2	50	15		Col mop	2.2	2.55	2.7		1	3		1
2014	2	50	15		Col mop	3	2.2	3.8		1	4		1
2014	2	50	15		Col mop	2.4	2.25	2.2		1	3
2014	2	50	15		Col mop	3	2.95	2.15		1	2		1
2014	2	50	15		Col mop	2.1	2	1.35		1	3		1
2014	2	50	15		Sec vir	1.2	0.8	0.8		3		1
2014	2	50	15		Col mop	0.9	2	1.5		1		1
2014	2	50	15		Col mop	0.4	0.6	0.6		1		1
2014	2	50	15		Mae par	0.3	0.2	0.18		3		1
2014	2	50	15		Mae par	0.4	0.25	0.1		3		1
2014	2	50	15		Col mop	2.7	2.9	2.8		1	3	1
2014	2	50	15		Col mop	0.4	0.35	0.6		1		1
2014	2	50	15		Col mop	0.3	0.35	0.3		1		1
2014	2	50	15		Col mop	0.15	0.3	0.2		1		1
2014	2	50	15		Col mop	0.35	0.45	0.3		1		1
2014	2	50	15		Mae par	0.4	0.15	0.2		3		1
2014	2	50	15		Mae par	0.35	0.08	0.07		2		1
2014	2	50	15		Mae par	0.3	0.06	0.05		1		1
2014	2	50	15		Bos mos	2	3.3	3.28		1		1
2014	2	50	15		Thy afr	0.5	0.35	0.35		1
2014	2	50	15		Col mop	3	2.3	2.15		1	2	1
2014	2	50	15		Col mop	0.4	0.35	0.25		1		1
2014	2	50	15		Mae par	0.1	0.2	0.15		3
2014	2	50	15		Col mop	0.4	0.55	0.4		3		1
2014	2	50	15		Col mop	0.6	0.9	0.7		1
2014	2	50	15		Col mop	0.15	0.25	0.25		1
2014	2	50	15		Col mop	0.2	0.25	0.2		1		1
2014	2	50	15		Col mop	0.5	0.6	0.25		3
2014	2	50	15		Col mop	3	2.9	3.35		1	2		1
2014	9	50	25		Bos mos	1	1	1.1		1		2		1
2014	9	25	5		Col mop	2.9	2.4	2.7		3	2		1
2014	9	25	5		Col mop	2.2	2.5	2.75		3	3		1
2014	9	25	5		Col mop	2	0.7	0.85		1	3
2014	9	25	5		Col mop	1.85	1.3	1.05		2	3		1
2014	9	25	5		Col mop	3	1.2	2.05		3	2
2014	9	25	5		Col mop	0.5	0.5	0.45		1		2
2014	9	25	5		Col mop	3	1.9	2.5		3	2
2014	9	25	5		Col mop	0.55	0.45	0.35		1
2014	9	25	5		Col mop	0.45	0.5	0.45		1		2
2014	9	25	5		Col mop	0.4	0.6	0.5		1			3
2014	9	25	5		Col mop	2.35	1.4	1.35		1	3
2014	9	25	5		Col mop	2.7	1.1	1.5		1	3
2014	9	25	5		Col mop	2.4	1.4	1.05		1	3		1
2014	9	25	5		Col mop	2.7	0.45	1.05		3	3
2014	9	25	5		Col mop	0.45	0.85	0.45		1		1
2014	9	25	5		Col mop	0.3	0.5	0.35		3
2014	9	25	5		Col mop	2.1	1.95	1.5		1	3		2
2014	9	25	5		Col mop	1.45	0.7	0.45		3		1
2014	9	25	5		Col mop	3	1.1	1.9		3	2		1
2014	9	25	5		Col mop	0.25	0.35	0.25		3		1
2014	9	25	5		Col mop	0.25	0.45	0.2		3		1
2014	9	25	5		Col mop	0.75	0.45	0.22		3		3
2014	9	25	5		Col mop	0.4	0.3	0.4		3			2
2014	9	25	5		Col mop	0.65	0.8	0.35		1	2		2
2014	9	25	5		Col mop	0.4	0.7	1.02		1	2		2
2014	9	25	5		Col mop	0.6	0.5	0.2		3		2		1
2014	9	25	5		Col mop	0.45	0.4	0.45		3		1
2014	9	25	5		Col mop	0.35	0.65	0.5		3		1
2014	9	25	5		Col mop	0.6	0.85	0.45		3		1
2014	9	25	5		Col mop	0.4	0.8	0.5		3		1
2014	9	25	5		Col mop	0.5	0.6	0.4		3
2014	9	25	5		Col mop	0.7	0.9	0.9		1		1
2014	9	25	5		Col mop	0.3	0.6	0.65		1		1		2
2014	9	25	5		Col mop	0.4	0.5	0.62		3	2	1
2014	9	25	5		Col mop	0.5	0.65	0.55		3		1
2014	9	25	5		Col mop	0.85	0.7	1.4		1	2
2014	9	25	5		Col mop	1.15	0.6	0.4		1	2
2014	9	25	5		Col mop	0.8	0.7	0.85		1	3
2014	9	25	5		Col mop	0.65	0.65	0.7		1	2
2014	9	25	5		Col mop	0.75	0.7	0.75		1		1
2014	9	25	5		Col mop	0.9	0.58	0.4		3	2
2014	9	25	5		Col mop	0.45	0.45	0.6		3		1
2014	9	25	5		Col mop	0.3	0.35	0.55		3	3		2
2014	9	25	5		Col mop	0.45	0.25	0.25		1		1
2014	9	25	5		Col mop	0.4	0.65	0.44		1		1
2014	9	25	5		Col mop	0.9	0.53	0.5		1	2
2014	9	25	5		Col mop	0.6	0.7	0.7		1			2
2014	9	25	5		Col mop	0.3	0.4	0.2		3			3
2014	9	25	5		Col mop	0.4	0.4	0.35		3			3
2014	9	25	5		Col mop	0.45	0.4	0.2		3		1
2014	9	25	5		Col mop	0.25	0.8	0.3		3		1
2014	9	25	5		Col mop	0.5	0.5	0.3		3		1
2014	9	25	5		Col mop	0.3	0.7	0.58		3
2014	9	25	5		Col mop	0.3	0.5	0.3		3		1
2014	9	25	5		Col mop	0.45	0.5	0.35		1			2
2014	9	25	5		Col mop	0.85	1	0.4		3		2
2014	9	25	5		Col mop	0.8	0.3	0.1		3	3
2014	9	25	5		Col mop	0.7	0.6	0.4		3			2
2014	9	25	5		Col mop	1.1	0.75	0.88		3	3
2014	9	25	5		Col mop	0.35	0.65	0.3		3		1
2014	9	25	5		Col mop	0.9	0.5	0.35		2
2014	9	25	5		Col mop	1.25	0.65	0.4		2			2
2014	9	25	5		Col mop	0.6	0.45	0.45		3		1
2014	9	25	5		Col mop	0.4	0.5	0.35		1
2014	9	25	5		Col mop	1.2	0.75	0.6		2	1
2014	9	25	5		Col mop	0.6	0.3	0.42		2	1
2014	9	25	5		Col mop	0.75	0.53	0.8		1		1
2014	9	25	5		Col mop	0.75	0.68	0.55		3	2
2014	9	25	5		Col mop	0.65	0.55	0.35		3		1
2014	9	25	5		Col mop	0.75	0.6	0.25		1		1
2014	9	25	5		Col mop	0.6	0.35	0.32		3		2
2014	9	25	5		Col mop	0.9	0.44	0.35		3			2
2014	9	25	5		Col mop	0.55	0.25	0.2		3	3
2014	9	25	5		Col mop	0.5	0.5	0.45		3	2
2014	9	25	5		Col mop	0.75	0.58	0.5		3		1
2014	9	25	5		Col mop	0.4	0.27	0.25		1	3
2014	9	25	5		Col mop	0.45	0.45	0.3		3		1
2014	9	50	25		Cou gla	1	2.4	1.5		1
2014	9	50	25		Cou gla	0.5	2.2	1.75		1			2
2014	9	50	25		Cou gla	0.4	0.75	0.7		1		1
2014	9	50	25		Cou gla	1.1	1.8	1.6		3		1
2014	9	50	25		Cou gla	0.3	0.08	0.08		7
2014	9	50	25		Cou gla	0.6	1.55	0.8		3		1
2014	9	50	25		Cou gla	0.4	0.5	0.25		3
2014	9	50	25		Cou gla	0.6	1.1	0.75		3				1
2014	9	50	25		Cou gla	0.65	1.1	0.9		3				1
2014	9	50	25		Cou gla	0.75	0.35	0.3		3
2014	9	50	25		Cou gla	1.4	1.8	1.9		1		1
2014	9	50	25		Dic cin	0.4	0.7	0.4		1
2014	9	25	5		Mae par	0.2	0.5	0.2		3
2014	9	25	5		Mae par	0.1	0.25	0.48		1		1
2014	9	25	5		Mae par	0.4	0.8	0.3		3		1
2014	9	25	5		Mae par	0.45	0.4	0.15		3
2014	9	50	25		Mar acu	0.55	0.35	0.25		3		1
2014	9	50	25		Sec vir	1	0.72	0.5		3	4
2014	9	50	25		Sec vir	1.2	1.3	1		3	2
2014	9	50	25		Sec vir	0.6	0.7	0.7		3		1
2014	9	50	25		Tri all	0.8	0.4	0.25		3		1
2014	9	50	25		Tri all	0.35	0.1	0.1		3
2014	9	50	25		Tri all	0.55	0.3	0.2		3		1
2014	7	50	25		Bos mos	3	4.35	3.85		1
2014	7	25	5		Col mop	0.15	0.35	0.35		1
2014	7	25	5		Col mop	0.15	0.3	0.12		3
2014	7	25	5		Col mop	0.3	0.25	0.45		3
2014	7	25	5		Col mop	0.35	0.32	0.2		3		1
2014	7	25	5		Col mop	0.5	0.8	0.6		3	2
2014	7	25	5		Col mop	0.55	0.7	0.35		3	3
2014	7	25	5		Col mop	0.55	0.35	0.3		3	3
2014	7	25	5		Col mop	0.6	0.78	0.75		3	2
2014	7	25	5		Col mop	0.6	0.68	0.6		3		1
2014	7	25	5		Col mop	0.6	0.8	0.35		3			2
2014	7	25	5		Col mop	0.7	0.5	0.48		3				1
2014	7	25	5		Col mop	0.7	1.35	0.73		1	2
2014	7	25	5		Col mop	0.7	0.9	0.7		1	3		2
2014	7	25	5		Col mop	0.7	0.85	0.4		3	3
2014	7	25	5		Col mop	0.7	0.7	0.7		3	2
2014	7	25	5		Col mop	0.75	0.65	0.95		3		1
2014	7	25	5		Col mop	0.75	0.8	0.8		3		1
2014	7	25	5		Col mop	0.75	0.65	0.4		3
2014	7	25	5		Col mop	0.8	0.5	0.6		3	3
2014	7	25	5		Col mop	0.8	1.35	1.1		3	3		2
2014	7	25	5		Col mop	0.8	1	1		3	2		2
2014	7	25	5		Col mop	0.8	0.6	0.6		3	2
2014	7	25	5		Col mop	0.8	0.5	0.25		3		1
2014	7	25	5		Col mop	0.85	0.6	0.4		3	2
2014	7	25	5		Col mop	0.85	0.8	0.4		3	1
2014	7	25	5		Col mop	0.9	0.77	0.3		3
2014	7	25	5		Col mop	0.9	0.95	1.1		2	2
2014	7	25	5		Col mop	0.9	1.5	1.2		3			2
2014	7	25	5		Col mop	0.9	0.8	0.6		3	1
2014	7	25	5		Col mop	0.9	0.83	0.35		3	2
2014	7	25	5		Col mop	1	1.2	1.4		3			4
2014	7	25	5		Col mop	1.1	1.05	1.1		3	3
2014	7	25	5		Col mop	1.1	1.3	1.65		1	3		2
2014	7	25	5		Col mop	1.1	0.8	0.75		2	4
2014	7	25	5		Col mop	1.2	0.6	0.8		2
2014	7	25	5		Col mop	1.4	1.9	2.1		3	2	2
2014	7	25	5		Col mop	1.5	0.6	0.4		2	2
2014	7	50	25		Com api	0.5	0.6	0.4		1	4
2014	7	50	25		Com api	0.6	1	0.9		1	5
2014	7	50	25		Com api	0.75	0.95	0.75		3	4
2014	7	50	25		Com api	0.75	0.9	1.05		1	5
2014	7	50	25		Com api	0.75	1.55	1		1	5
2014	7	50	25		Com api	0.85	0.7	0.5		3	4
2014	7	50	25		Com api	0.9	0.77	0.65		1	4
2014	7	50	25		Com api	0.9	1.3	0.9		1	5
2014	7	50	25		Com api	0.9	0.35	0.45		2	5
2014	7	50	25		Com api	0.9	0.6	0.3		3	4
2014	7	50	25		Com api	1.1	1.1	1.3		1	4
2014	7	50	25		Com api	1.15	1.1	3.8		1	5
2014	7	50	25		Com api	1.3	1.15	1.2		1	5
2014	7	50	25		Com api	1.3	1.15	1.1		2	5
2014	7	50	25		Com api	1.4	0.5	0.8		1	5
2014	7	50	25		Com api	2	1.65	1.7		3	4
2014	7	50	25		Cou gla	0.8	1.05	0.7		3		1
2014	7	50	25		Cou gla	0.9	1.05	0.8		1		1
2014	7	50	25		Cou gla	1.1	2	1.8		3		1
2014	7	50	25		Dio lou	2.1	1.3	1.4		3	1
2014	7	50	25		Hip cre	0.5	1.25	0.65		3		2
2014	7	50	25		Hip cre	0.75	0.6	0.75		3		3
2014	7	50	25		Hip cre	0.9	0.4	0.55		2	3
2014	7	50	25		Hip cre	1	0.85	0.6		1		3		2
2014	7	50	25		Hip cre	1.05	1.05	1.68		3		2		1
2014	7	50	25		Hip cre	1.2	1.7	0.95		3		1
2014	7	50	25		Hip cre	1.7	1.8	1.8		1	3			2
2014	7	50	25		Hip cre	1.9	2.85	4.35		1	2		2
2014	7	50	25		Hip ind	1	0.85	1.5		1		3
2014	7	50	25		Hip ind	1.2	0.95	1.1		3		1
2014	7	25	1		Mae par	0.1	0.5	0.35		1
2014	7	25	1		Mae par	0.1	0.25	0.1		1
2014	7	25	1		Mae par	0.1	0.15	0.1		1		1
2014	7	25	1		Mae par	0.15	0.5	0.3		1
2014	7	25	1		Mae par	0.2	0.16	0.14		1		1
2014	7	25	1		Mae par	0.2	0.23	0.1		1		1
2014	7	25	5		Pav gra	0.6	0.7	0.7		1		1
2014	7	25	5		Pav gra	0.6	0.45	0.2		3		2
2014	7	25	5		Pav gra	0.65	0.5	0.4		3		2
2014	7	25	5		Pav gra	0.7	0.4	0.6		3		2
2014	7	25	5		Pav gra	0.8	0.5	0.55		3		1
2014	7	25	5		Pav gra	0.9	0.55	0.6		3		2
2014	7	25	5		Pav gra	1	1.3	1.1		1		1
2014	7	25	5		Pav gra	1	1.1	1.05		3		2
2014	7	25	5		Pav gra	1.1	0.4	0.4		3		1
2014	7	25	5		Pav gra	1.1	1	0.7		3		2
2014	7	25	5		Pav gra	1.1	0.5	0.5		3
2014	7	25	5		Pav gra	1.3	0.35	0.72		3		2
2014	7	25	5		Pav gra	1.3	1.15	0.75		2		2
2014	5	50	10		Col mop	2.4	3.5	2.1		2	3
2014	5	50	10		Col mop	0.4	0.25	0.25		1	2
2014	5	50	10		Col mop	1.6	1.7	1.6		1	2
2014	5	50	10		Col mop	2.3	1.3	1.3		1	2
2014	5	50	10		Col mop	0.6	0.5	0.2		1		1
2014	5	50	10		Col mop	0.7	0.6	0.45		3		1
2014	5	50	10		Col mop	2.7	2.6	2.2		1	3		1
2014	5	50	10		Col mop	0.85	0.6	0.75		1	2
2014	5	50	10		Col mop	1.15	1	0.85		1	2
2014	5	50	10		Col mop	1.1	1.2	1.05		1	2		1
2014	5	50	10		Col mop	0.5	0.6	0.9		3	2
2014	5	50	10		Col mop	0.65	0.9	0.7		1	4
2014	5	50	10		Col mop	0.7	0.45	0.4		2	2		2
2014	5	50	10		Col mop	0.35	0.65	0.35		3			2
2014	5	50	10		Col mop	0.5	0.85	0.5		3			2
2014	5	50	10		Col mop	0.6	0.75	0.65		1	2		2
2014	5	50	10		Col mop	0.4	0.8	0.65		3	2
2014	5	50	10		Col mop	0.6	0.6	0.8		1		2
2014	5	50	10		Col mop	2.7	2.8	2.15		1	3		2
2014	5	50	10		Col mop	3	2.6	2.9		1	2		1
2014	5	50	10		Col mop	0.5	1.2	0.75		3	2
2014	5	50	10		Col mop	0.5	0.3	0.25		1
2014	5	50	10		Col mop	0.5	0.6	0.43		1			3
2014	5	50	10		Col mop	0.9	1.55	0.75		1	2
2014	5	50	10		Col mop	0.8	1	0.8		2	2
2014	5	50	10		Col mop	0.4	0.6	0.6		2
2014	5	50	10		Col mop	0.7	0.5	0.6		1	2
2014	5	50	10		Col mop	0.9	0.7	0.6		1		1
2014	5	50	10		Col mop	0.4	0.5	0.3		1		1
2014	5	50	10		Col mop	0.25	0.2	0.2		1
2014	5	50	10		Col mop	2.1	1.9	1.4		1	2
2014	5	50	10		Col mop	0.3	0.1	0.3		1
2014	5	50	10		Col mop	0.9	1.3	0.9		3	1		3
2014	5	50	10		Col mop	1.5	1.2	0.7		1	3
2014	5	50	10		Col mop	0.9	0.65	0.6		1	2
2014	5	50	10		Col mop	2.4	2.35	1.95		1	3
2014	5	50	10		Col mop	2.5	1.9	1.3		1	2		2
2014	5	50	10		Col mop	0.45	0.2	0.2		3		1
2014	5	50	10		Col mop	0.75	0.9	0.92		1	3		2
2014	5	50	10		Col mop	0.2	0.25	0.3		1		1
2014	5	50	10		Col mop	0.4	0.45	0.3		1				1
2014	5	50	10		Col mop	0.65	0.6	0.25		2	3
2014	5	50	25		Com mos	3	4.9	1.4		3		1
2014	5	50	25		Com mos	4	4.95	2.45		1		1
2014	5	50	25		Dri mos	1.85	1.2	1		1		1
2014	5	50	25		Dri mos	1.65	1.9	1.35		1	1	1
2014	5	50	25		Dri mos	3	1.3	2		1		1
2014	5	50	25		Hip ind	1.1	2.05	1.4		1		1
2014	5	50	25		Hip ind	1	0.45	0.4		1		2
2014	5	50	25		Hip ind	1	1.7	0.5		1		1
2014	5	50	25		Hip ind	0.5	0.35	0.6		1		2
2014	5	50	25		Hip ind	0.55	0.5	0.65		1		2		1
2014	5	50	25		Hip ind	1.5	1.9	2		1	2	1
2014	5	50	25		Mae par	0.65	0.7	0.5		1		1
2014	5	50	25		Sec vir	1.2	1.1	0.85		1	4
2014	5	50	25		Sec vir	3	3.3	1.3		3	1
2022	5	50	25	berdis		0.6	0.7	0.4	F		0	3	0
2022	2	50	15	bosmos		2	2.7	2.4	C		1	0	0	0
2022	2	50	15	bosmos		1.1	0.6	0.6	C		0	3	0	0
2022	2	50	15	bosmos		2.5	2.4	3.6	F		0	0	0	0
2022	3	50	15	bosmos		1.5	2.1	1.9	C		0	3	0
2022	4	50	50	bosmos		0.82	0.7	0.8	C		0	3	0
2022	4	50	50	bosmos		0.2	0.2	0.1	C		0	3	0
2022	7	25	5	bosmos		2.6	3.2	3.8	C		3	3	0		0	0
2022	9	25	5	bosmos		1.6	1.5	1.4	C		0	0	0
2022	10	50	25	bosmos		0.6	0.8	0.6	C		0	3	0
2022	10	50	25	bosmos		1.1	0.7	0.8	C		0	3	0
2022	10	50	25	bosmos		0.5	0.6	0.4	C		0	3	0
2022	10	50	25	bosmos		1.05	1.4	1	C		0	3	0
2022	10	50	25	bosmos		1.1	1.3	0.9	C		0	3	0
2022	10	50	25	captom		3.4	4.3	3.6	F		0	2	0
2022	10	50	25	captom		0.7	0.9	0.8	F		0	3	0
2022	3	50	15	cleten		0.2	0.2	0.2	A		0	3	0
2022	2	50	15	colmop		1.9	2.1	2.1	G		4	0	2	0
2022	2	50	15	colmop		2.5	2.2	2.5	G		2	0	0	0
2022	2	50	15	colmop		1.7	2.1	1.9	C		5	0	2	0
2022	2	50	15	colmop		2.3	2.9	2.4	E		5	0	0	0
2022	2	50	15	colmop		1.6	1.7	1.3	G		5	0	1	0
2022	2	50	15	colmop		2.7	3	2.7	E		6	0	2	0
2022	2	50	15	colmop		2.8	2.1	2.8	E		6	0	2	0
2022	2	50	15	colmop		3	2.4	2.3	A		5	0	2	0
2022	2	50	15	colmop		2	1.7	2.6	E		6	0	0	0
2022	2	50	15	colmop		3	1.9	1.5	A		3	0	0	0
2022	2	50	15	colmop		2.7	1.4	2.5	E		4	0	1	0
2022	2	50	15	colmop		2.7	2.9	2.8	G		4	0	1	0
2022	2	50	15	colmop		3	2.7	3.2	G		3	0	1	0
2022	2	50	15	colmop		1.6	1.6	1.2	G		4	0	2	0
2022	2	50	15	colmop		2.1	1.9	2.6	F		3	0	0	0
2022	2	50	15	colmop		2.8	3.7	3.2	F		3	0	1	0
2022	2	50	15	colmop		2.3	2.1	1.8	F		5	0	2	0
2022	2	50	15	colmop		2	2.3	3	E		3	0	0	0
2022	2	50	15	colmop		2.5	3.4	3.4	E		5	0	2	0
2022	2	50	15	colmop		2.8	2	2.4	F		3	0	0	0
2022	2	50	15	colmop		2	1.9	2.4	E		5	0	2	0
2022	3	25	15	colmop		0.12	0.3	0.2	C		0	0	0
2022	3	25	15	colmop		0.17	0.15	0.15	C		0	0	0
2022	3	25	15	colmop		0.12	0.1	0.1	F		0	0	0
2022	3	50	15	colmop		1.1	0.8	0.6	C		0	0	0
2022	3	50	15	colmop		0.8	0.7	0.6	C		2	0	0
2022	3	25	15	colmop		0.25	0.3	0.3	C		0	0	0
2022	3	50	15	colmop		0.75	0.8	1	C		0	1	0
2022	3	25	15	colmop		0.15	0.25	0.2	C		0	0	0
2022	3	50	15	colmop		2.9	2.3	1.4	G		4	0	1
2022	3	50	15	colmop		1.5	1.4	1	C		2	0	1
2022	3	25	15	colmop		0.2	0.2	0.1	C		0	0	0
2022	3	25	15	colmop		0.2	0.2	0.15	C		0	0	0
2022	3	25	15	colmop		0.3	0.3	0.2	C		0	0	0
2022	3	25	15	colmop		0.35	0.5	0.2	C		0	0	0
2022	3	25	15	colmop		0.3	0.55	0.15	C		0	0	0
2022	3	25	15	colmop		0.25	0.5	0.25	C		0	0	0
2022	3	25	15	colmop		0.15	0.2	0.08	C		0	0	0
2022	3	25	15	colmop		0.2	0.2	0.4	C		0	0	0
2022	3	25	15	colmop		0.2	0.3	0.3	C		0	0	0
2022	3	50	15	colmop		0.6	0.8	0.8	C		0	0	0
2022	3	50	15	colmop		1.5	1.6	1.6	C		4	0	1
2022	3	50	15	colmop		1.3	1.6	1.7	F		4	0	0
2022	3	50	15	colmop		1.7	1.9	1.6	C		3	0	1
2022	3	50	15	colmop		0.9	1.2	1.3	C		4	0	0
2022	3	50	15	colmop		2.1	2.1	1.9	F		5	0	1
2022	3	50	15	colmop		1.5	1.7	1.2	C		4	0	0
2022	3	50	15	colmop		2.1	2.2	2.4	A		4	0	1
2022	3	50	15	colmop		2.1	2.2	2.1	E		4	0	0
2022	3	50	15	colmop		2.3	2.4	2.2	G		4	0	1
2022	3	50	15	colmop		0.8	0.8	0.6	C		0	0	0
2022	3	50	15	colmop		2	2.2	1.7	C		4	0	1
2022	3	50	15	colmop		1.7	1.7	2	A		3	0	1
2022	4	50	50	colmop		2.2	1.6	1.9	G		4	0	0
2022	4	50	50	colmop		2.9	2	1.9	G		4	0	1
2022	4	50	50	colmop		1.9	1.5	1.5	F		4	0	1
2022	4	50	50	colmop		2.1	1.2	1.2	G		5	0	0
2022	4	50	50	colmop		1.9	1.5	1.4	D		5	0	0
2022	4	50	50	colmop		2.2	3.4	1.6	G		5	0	1
2022	4	50	50	colmop		2.7	2.5	2.5	F		5	0	1
2022	4	50	50	colmop		1.3	1.2	1.3	F		5	0	0
2022	4	50	50	colmop		2.6	2.1	2	G		4	0	1
2022	4	50	50	colmop		2.2	1.1	1.4	G		3	0	1
2022	4	50	50	colmop		2.1	1.9	1.4	G		5	0	0
2022	4	50	50	colmop		1.9	1	1.2	G		4	0	0
2022	4	50	50	colmop		1.9	1.4	1.6	G		5	0	0
2022	4	50	50	colmop		2.4	1.9	1.8	G		4	0	0
2022	4	50	50	colmop		0.9	1.9	1.5	E		3	0	0
2022	4	50	50	colmop		0.4	0.5	0.1	G		2	0	0
2022	4	50	50	colmop		0.7	1.4	1.2	F		6	0	0
2022	4	50	50	colmop		2	2.1	2	G		6	0	0
2022	4	50	50	colmop		2	2.8	2.8	A		5	0	0
2022	4	50	50	colmop		2.9	2.3	2.2	G		6	0	0
2022	4	50	50	colmop		2.3	1.3	1.5	G		5	0	0
2022	4	50	50	colmop		2.9	1.8	1.4	G		5	0	0
2022	4	50	50	colmop		3	3.4	2.6	E		6	0	0
2022	4	50	50	colmop		2.9	3	2.6	A		4	0	1
2022	4	50	50	colmop		0.5	0.4	0.4	C		4	3	0
2022	5	25	10	colmop		0.4	0.35	0.15	G		0	0	0
2022	5	25	10	colmop		0.15	0.15	0.1	C		0	0	0
2022	5	25	10	colmop		0.2	0.2	0.1	G		0	0	0
2022	5	25	10	colmop		0.25	0.45	0.3	C		0	1	0
2022	5	25	10	colmop		0.25	0.35	0.15	C		0	0	0
2022	5	25	10	colmop		0.15	0.2	0.15	G		0	0	0
2022	5	25	10	colmop		0.2	0.2	0.15	C		0	0	0
2022	5	25	10	colmop		0.3	0.5	0.3	C		0	0	0
2022	5	25	10	colmop		0.25	0.3	0.2	C		0	0	0
2022	5	25	10	colmop		0.25	0.35	0.25	C		0	0	0
2022	5	25	10	colmop		0.2	0.35	0.1	G		0	0	0
2022	5	25	10	colmop		0.3	0.35	0.25	C		0	0	0
2022	5	25	10	colmop		0.35	0.2	0.1	G		0	0	0
2022	5	25	10	colmop		0.3	0.3	0.2	C		0	0	0
2022	5	25	10	colmop		0.2	0.15	0.15	G		0	2	0
2022	5	50	10	colmop		0.65	0.65	0.3	C		0	2	0
2022	5	25	10	colmop		0.2	0.25	0.15	C		0	0	0
2022	5	25	10	colmop		0.1	0.3	0.1	C		0	0	0
2022	5	25	10	colmop		0.15	0.16	0.07	G		0	0	0
2022	5	50	10	colmop		0.65	0.3	0.15	G		0	0	0
2022	5	50	10	colmop		0.65	0.95	0.35	C		0	2	0
2022	5	50	10	colmop		0.6	0.4	0.3	G		0	0	0
2022	5	25	10	colmop		0.3	0.3	0.2	F		0	0	0
2022	5	25	10	colmop		0.1	0.12	0.1	C		0	0	0
2022	5	25	10	colmop		0.35	0.35	0.17	C		0	0	0
2022	5	25	10	colmop		0.35	0.32	0.17	C		0	0	0
2022	5	25	10	colmop		0.14	0.26	0.16	C		0	0	0
2022	5	25	10	colmop		0.25	0.3	0.15	C		0	0	0
2022	5	25	10	colmop		0.25	0.3	0.2	C		0	0	0
2022	5	25	10	colmop		0.4	0.5	0.2	C		0	0	0
2022	5	25	10	colmop		0.35	0.4	0.14	G		0	2	0
2022	5	25	10	colmop		0.14	0.12	0.06	C		0	0	0
2022	5	25	10	colmop		0.25	0.1	0.07	G		0	0	0
2022	5	25	10	colmop		0.2	0.2	0.2	G		0	0	0
2022	5	25	10	colmop		0.12	0.14	0.12	C		0	0	0
2022	5	25	10	colmop		0.16	0.34	0.1	G		0	0	0
2022	5	25	10	colmop		0.2	0.2	0.2	C		0	0	0
2022	5	25	10	colmop		0.18	0.16	0.15	C		0	0	0
2022	5	25	10	colmop		0.18	0.2	0.17	C		0	0	0
2022	5	25	10	colmop		0.37	0.3	0.15	C		0	0	0
2022	5	25	10	colmop		0.16	0.2	0.08	G		0	0	0
2022	5	25	10	colmop		0.08	0.08	0.05	G		0	0	0
2022	5	25	10	colmop		0.09	0.06	0.06	G		0	0	0
2022	5	25	10	colmop		0.2	0.2	0.14	C		0	0	0
2022	5	25	10	colmop		0.22	0.18	0.18	G		0	0	0
2022	5	50	10	colmop		0.7	1.3	0.85	C		0	2	0
2022	5	25	10	colmop		0.17	0.35	0.12	A		0	0	0
2022	5	25	10	colmop		0.01	0.14	0.12	C		0	3	0
2022	5	25	10	colmop		0.15	0.2	0.1	G		0	0	0
2022	5	25	10	colmop		0.18	0.28	0.15	G		0	0	0
2022	5	25	10	colmop		0.16	0.2	0.15	G		0	0	0
2022	5	25	10	colmop		0.5	0.4	0.15	G		0	0	0
2022	5	25	10	colmop		0.1	0.05	0.05	G		0	0	0
2022	5	25	10	colmop		0.1	0.05	0.05	G		0	0	0
2022	5	25	10	colmop		0.27	0.27	0.13	G		0	0	0
2022	5	25	10	colmop		0.2	0.2	0.15	C		0	0	0
2022	5	25	10	colmop		0.2	0.44	0.25	C		0	0	0
2022	5	25	10	colmop		0.5	0.5	0.3	G		0	0	0
2022	5	25	10	colmop		0.4	0.2	0.2	G		0	0	0
2022	5	25	10	colmop		0.27	0.3	0.2	C		0	0	0
2022	5	25	10	colmop		0.4	0.9	0.75	C		0	1	0
2022	5	25	10	colmop		0.08	0.12	0.07	C		0	0	0
2022	5	25	10	colmop		0.45	0.35	0.2	G		0	0	0
2022	5	25	10	colmop		0.22	0.34	0.15	G		0	0	0
2022	5	50	10	colmop		1.2	1	0.95	G		3	0	0
2022	5	50	10	colmop		1.3	1.5	1.3	C		3	0	0
2022	5	25	10	colmop		0.1	0.35	0.3	A		0	0	0
2022	5	25	10	colmop		0.3	0.4	0.3	C		0	0	0
2022	5	25	10	colmop		0.15	0.25	0.15	C		0	0	0
2022	5	25	10	colmop		0.15	0.25	0.1	C		0	0	0
2022	5	25	10	colmop		0.4	0.3	0.15	G		0	0	0
2022	5	25	10	colmop		0.45	0.45	0.35	C		0	0	0
2022	5	50	10	colmop		1.2	0.8	0.8	C		2	1	0
2022	5	25	10	colmop		0.2	0.37	0.15	G		0	0	0
2022	5	50	10	colmop		0.65	1	0.45	C		1	0	0
2022	5	50	10	colmop		0.6	0.7	0.65	C		4	0	0
2022	5	25	10	colmop		0.15	0.35	0.2	C		0	0	0
2022	5	50	10	colmop		0.9	1.2	1	C		1	0	0
2022	5	25	10	colmop		0.3	0.45	0.25	C		0	0	0
2022	5	50	10	colmop		0.8	1	0.65	C		2	0	0
2022	5	50	10	colmop		0.85	1.1	0.9	C		2	0	0
2022	5	50	10	colmop		0.6	0.45	0.25	C		0	0	0
2022	5	50	10	colmop		0.6	0.4	0.3	G		0	0	0
2022	5	25	10	colmop		0.15	0.2	0.15	C		0	0	0
2022	5	25	10	colmop		0.2	0.3	0.2	C		0	0	0
2022	5	50	10	colmop		1	0.9	0.7	C		0	0	0
2022	5	25	10	colmop		0.2	0.25	0.3	G		0	0	0
2022	5	25	10	colmop		0.25	0.35	0.2	C		0	0	0
2022	5	25	10	colmop		0.2	0.25	0.15	C		0	2	0
2022	5	25	10	colmop		0.35	0.55	0.4	C		0	0	0
2022	5	25	10	colmop		0.1	0.07	0.07	G		0	0	0
2022	5	50	10	colmop		2.4	2.9	1.8	A		4	0	0
2022	5	50	10	colmop		1.8	2.2	1.7	C		3	0	0
2022	5	50	10	colmop		1.8	1.6	1.3	C		4	0	1
2022	5	50	10	colmop		1	1.2	1	C		1	0	0
2022	5	50	10	colmop		1.2	1.2	1	C		3	0	0
2022	5	50	10	colmop		0.7	0.4	0.2	G		0	0	0
2022	5	50	10	colmop		0.55	0.6	0.4	C		0	0	0
2022	5	50	10	colmop		0.8	0.8	0.7	C		0	2	0
2022	5	50	10	colmop		1.2	1.1	1	C		3	0	0
2022	5	50	10	colmop		0.6	0.9	0.8	C		0	1	0
2022	5	50	10	colmop		1.2	1.3	1.1	C		3	0	0
2022	5	50	10	colmop		1.7	1.4	1.2	G		4	0	1
2022	5	50	10	colmop		0.6	1.1	0.7	C		0	0	0
2022	5	50	10	colmop		1	0.8	0.7	C		3	0	0
2022	5	50	10	colmop		0.6	0.8	0.7	C		2	0	0
2022	5	50	10	colmop		0.8	0.8	0.9	G		0	0	0
2022	5	50	10	colmop		0.7	0.7	0.5	C		2	0	0
2022	5	50	10	colmop		1.5	1.9	1.9	F		5	0	0
2022	5	50	10	colmop		1.2	1.4	0.8	C		5	0	0
2022	5	50	10	colmop		0.9	1.1	0.7	C		5	0	0
2022	5	50	10	colmop		1.5	1.7	1.4	C		4	0	0
2022	5	50	10	colmop		0.8	0.6	0.4	C		0	0	0
2022	5	50	10	colmop		1	0.8	0.4	G		5	0	0
2022	5	50	10	colmop		1	1.3	0.7	C		0	0	0
2022	5	50	10	colmop		2	1.9	2	E		4	0	0
2022	5	50	10	colmop		2.7	2.4	2.4	C		4	0	1
2022	5	50	10	colmop		1.9	1	1.3	G		3	0	0
2022	5	50	10	colmop		2.4	2.2	2	E		5	0	1
2022	5	50	10	colmop		2.2	1.5	1.5	G		3	0	0
2022	5	50	10	colmop		2.9	1.8	1.4	G		4	0	4
2022	7	25	5	colmop		1.99	1.9	1.6	G		5	0	1		0	0
2022	7	25	5	colmop		1.7	2.1	1.8	G		5	0	2		0	0
2022	7	25	5	colmop		1.2	1.5	1.2	G		5	0	1		0	0
2022	7	25	5	colmop		0.6	0.7	0.7	C		2	0	0		0	0
2022	7	25	5	colmop		0.3	1.2	0.4	C		0	0	0		0	0
2022	7	25	5	colmop		1.1	0.9	0.6	A		2	0	0		0	0
2022	7	25	5	colmop		0.3	0.22	0.06	A		0	0	0		0	0
2022	7	25	5	colmop		0.7	1.2	0.7	C		4	0	0		0	0
2022	7	25	5	colmop		0.9	1.3	1.1	F		4	0	1		0	0
2022	7	25	5	colmop		0.07	0.06	0.04	A		0	0	0		0	0
2022	7	25	5	colmop		1.3	0.5	0.3	G		2	0	0		0	0
2022	7	25	5	colmop		1.1	1.1	0.4	G		4	0	1		0	0
2022	7	25	5	colmop		0.2	0.3	0.2	C		0	0	0		0	0
2022	7	25	5	colmop		0.8	1.1	0.6	C		2	0	0		0	0
2022	7	25	5	colmop		0.15	0.24	0.2	C		0	0	0		0	0
2022	7	25	5	colmop		0.09	0.14	0.1	C		0	0	0		0	0
2022	7	25	5	colmop		0.1	0.07	0.06	C		0	0	0		0	0
2022	7	25	5	colmop		0.3	0.3	0.1	C		0	0	0		0	0
2022	7	25	5	colmop		1	1.3	0.8	C		4	0	1		0	0
2022	7	25	5	colmop		0.06	0.9	0.8	C		4	0	2		0	0
2022	7	25	5	colmop		1.3	1.2	0.7	G		4	0	0		0	0
2022	7	25	5	colmop		0.9	0.9	0.7	C		5	0	0		0	0
2022	7	25	5	colmop		0.8	0.7	0.5	C		3	0	0		0	0
2022	7	25	5	colmop		1.7	1.2	1.1	G		4	0	1		0	0
2022	7	25	5	colmop		0.9	1.2	0.8	C		5	0	1		0	0
2022	7	25	5	colmop		1.1	1	1	C		5	0	0		0	0
2022	7	25	5	colmop		0.8	0.8	0.9	C		3	0	0		0	0
2022	7	25	5	colmop		0.6	0.7	0.4	C		4	0	0		0	0
2022	7	25	5	colmop		0.5	0.3	0.2	G		0	0	0		0	0
2022	7	25	5	colmop		1.1	1.1	0.6	G		5	0	0		0	0
2022	7	25	5	colmop		1.4	1.2	1	C		5	0	0		0	0
2022	7	25	5	colmop		1.3	1.1	1.3	C		4	0	0		0	0
2022	7	25	5	colmop		1.3	1.4	1.1	G		5	0	0		0	0
2022	7	25	5	colmop		1.3	0.9	1.1	G		4	0	0		0	0
2022	7	25	5	colmop		1	0.8	0.4	C		4	0	0		0	0
2022	7	25	5	colmop		0.7	0.8	0.5	C		5	0	0		0	0
2022	7	25	5	colmop		0.5	0.4	0.3	G		5	0	0		0	0
2022	7	25	5	colmop		1.2	0.8	1	G		5	0	0		0	0
2022	7	25	5	colmop		0.9	1.1	0.6	C		4	0	0		0	0
2022	7	25	5	colmop		0.5	0.6	0.6	C		5	0	0		0	0
2022	7	25	5	colmop		0.9	0.9	1	C		0	0	0		0	0
2022	7	25	5	colmop		1.1	0.9	1	C		2	0	0		0	0
2022	7	25	5	colmop		0.7	0.5	0.5	C		0	0	0		0	0
2022	7	25	5	colmop		0.8	1	0.5	C		5	0	0		0	0
2022	7	25	5	colmop		1.1	0.6	0.6	C		5	0	0		0	0
2022	7	25	5	colmop		1.2	1.5	1.4	F		5	0	0		0	0
2022	7	25	5	colmop		1	0.8	1.3	C		4	0	0		0	0
2022	7	25	5	colmop		0.8	0.8	0.7	C		4	0	0		0	0
2022	7	25	5	colmop		0.9	1.1	1.2	F		4	0	0		0	0
2022	7	25	5	colmop		1.3	0.9	0.6	G		6	0	0		0	0
2022	7	25	5	colmop		0.7	0.6	0.7	C		5	0	0		0	0
2022	7	25	5	colmop		0.8	0.8	0.8	C		2	0	0		0	0
2022	7	25	5	colmop		1.3	1.6	1.2	C		2	0	1		0	0
2022	7	25	5	colmop		0.9	1.1	0.9	C		2	0	0		0	0
2022	9	25	5	colmop		2.9	4.3	2.6	C		4	0	1
2022	9	25	5	colmop		2.8	1.4	1.2	G		3	0	1
2022	9	25	5	colmop		1.5	1.7	1.3	C		3	0	0
2022	9	25	5	colmop		0.7	0.7	0.3	C		0	0	0
2022	9	25	5	colmop		0.9	1.4	1.2	C		3	3	0
2022	9	25	5	colmop		0.5	0.4	0.4	C		0	0	0
2022	9	25	5	colmop		0.5	0.6	0.3	C		0	0	0
2022	9	25	5	colmop		2.8	2.2	1.7	C		3	0	1
2022	9	25	5	colmop		2.9	2.2	2.3	C		4	0	1
2022	9	25	5	colmop		0.4	0.25	0.2	G		0	0	0
2022	9	25	5	colmop		0.4	0.5	0.5	C		5	0	0
2022	9	25	5	colmop		0.5	0.5	0.4	C		0	0	1
2022	9	25	5	colmop		0.75	0.8	0.4	C		4	0	0
2022	9	25	5	colmop		2.4	1.2	1.1	G		3	0	1
2022	9	25	5	colmop		1.4	0.8	0.6	G		5	0	1
2022	9	25	5	colmop		1.1	1	0.8	C		0	0	0
2022	9	25	5	colmop		0.6	0.9	0.4	C		0	0	0
2022	9	25	5	colmop		1.7	1.2	0.8	C		3	3	1
2022	9	25	5	colmop		3	1.2	1.2	G		2	0	0
2022	9	25	5	colmop		1.8	1.7	1.3	A		5	0	1
2022	9	25	5	colmop		0.4	0.4	0.3	C		0	0	0
2022	9	25	5	colmop		0.3	0.3	0.2	C		0	0	0
2022	9	25	5	colmop		0.3	0.5	0.4	C		3	0	0
2022	9	25	5	colmop		0.5	0.6	0.3	C		3	0	1
2022	9	25	5	colmop		1.3	1.1	0.7	C		4	0	1
2022	9	25	5	colmop		2.1	1.4	1.5	C		4	0	0
2022	9	25	5	colmop		1	1.3	1	C		5	0	0
2022	9	25	5	colmop		0.5	0.5	0.3	C		0	0	0
2022	9	25	5	colmop		0.9	0.7	0.6	C		6	0	0
2022	9	25	5	colmop		2.7	1.8	2.2	G		4	0	1
2022	9	25	5	colmop		0.7	1.1	1.1	C		5	0	0
2022	9	25	5	colmop		0.5	0.6	0.4	C		0	5	0
2022	9	25	5	colmop		0.6	0.8	0.5	C		0	0	0
2022	9	25	5	colmop		0.4	0.6	0.4	C		0	0	0
2022	9	25	5	colmop		0.5	0.6	0.6	C		0	2	0
2022	9	25	5	colmop		0.6	0.7	0.6	C		4	0	0
2022	9	25	5	colmop		0.8	0.7	0.7	C		4	0	0
2022	9	25	5	colmop		0.9	0.6	0.3	G		2	0	0
2022	9	25	5	colmop		0.9	0.6	0.6	G		3	0	1
2022	9	25	5	colmop		0.9	0.6	0.3	G		0	0	0
2022	9	25	5	colmop		0.7	0.5	0.5	C		5	0	2
2022	9	25	5	colmop		0.8	0.9	0.7	C		2	0	1
2022	9	25	5	colmop		0.3	0.3	0.2	C		0	0	0
2022	9	25	5	colmop		0.4	0.3	0.2	C		0	0	0
2022	9	25	5	colmop		0.4	0.45	0.15	C		4	0	1
2022	9	25	5	colmop		0.4	0.3	0.1	C		0	0	0
2022	9	25	5	colmop		0.4	0.25	0.25	C		0	0	0
2022	9	25	5	colmop		0.6	0.8	0.7	F		0	6	2
2022	9	25	5	colmop		0.2	0.5	0.2	C		0	0	0
2022	9	25	5	colmop		0.4	0.3	0.2	C		0	0	0
2022	9	25	5	colmop		0.4	0.6	0.4	C		0	0	0
2022	9	25	5	colmop		0.5	0.5	0.6	C		3	0	0
2022	9	25	5	colmop		0.9	0.8	0.7	C		2	0	0
2022	9	25	5	colmop		0.8	0.4	0.2	G		0	0	0
2022	9	25	5	colmop		0.65	0.6	0.5	C		0	0	0
2022	9	25	5	colmop		0.6	0.8	0.5	C		0	0	0
2022	9	25	5	colmop		0.4	0.8	0.6	C		0	0	0
2022	9	25	5	colmop		0.1	0.25	0.2	C		0	0	0
2022	9	25	5	colmop		0.4	0.4	0.4	C		0	3	0
2022	9	25	5	colmop		0.6	0.5	0.3	C		0	0	0
2022	9	25	5	colmop		0.4	0.5	0.3	C		0	0	0
2022	9	25	5	colmop		0.4	0.3	0.15	G		0	0	0
2022	9	25	5	colmop		0.5	0.3	0.2	G		0	0	0
2022	9	25	5	colmop		0.7	0.5	0.1	G		0	0	0
2022	9	25	5	colmop		0.4	0.3	0.15	C		0	0	0
2022	9	25	5	colmop		0.5	0.4	0.3	C		0	0	0
2022	9	25	5	colmop		0.7	0.7	0.5	C		0	0	0
2022	9	25	5	colmop		0.4	0.3	0.3	G		0	0	0
2022	9	25	5	colmop		0.7	0.25	0.2	G		0	0	0
2022	9	25	5	colmop		0.7	0.3	0.3	G		0	0	0
2022	9	25	5	colmop		0.6	0.5	0.4	C		0	0	0
2022	9	25	5	colmop		0.7	0.4	0.3	C		0	0	0
2022	9	25	5	colmop		0.7	0.2	0.25	G		0	0	0
2022	9	25	5	colmop		0.6	0.5	0.15	G		0	0	0
2022	9	25	5	colmop		0.3	0.3	0.2	C		0	0	0
2022	9	25	5	colmop		0.7	0.7	0.35	G		0	0	0
2022	9	25	5	colmop		0.25	0.3	0.2	C		0	0	0
2022	9	25	5	colmop		0.7	0.25	0.15	G		0	0	0
2022	9	25	5	colmop		0.9	0.4	0.4	G		0	0	0
2022	9	25	5	colmop		0.7	0.5	0.2	C		0	0	0
2022	9	25	5	colmop		0.5	0.6	0.3	C		0	0	0
2022	9	25	5	colmop		0.4	0.4	0.3	C		0	0	0
2022	9	25	5	colmop		0.4	0.9	0.4	C		0	0	0
2022	9	25	5	colmop		0.3	0.4	0.4	C		0	0	0
2022	9	25	5	colmop		0.25	0.8	0.4	C		0	0	0
2022	9	25	5	colmop		0.25	0.4	0.2	C		0	4	0
2022	9	25	5	colmop		0.7	0.35	0.3	C		0	0	0
2022	9	25	5	colmop		0.6	0.5	0.3	C		0	0	0
2022	9	25	5	colmop		0.6	0.7	0.3	C		0	0	0
2022	9	25	5	colmop		0.8	0.5	0.3	G		0	0	0
2022	9	25	5	colmop		0.7	0.3	0.3	C		0	0	0
2022	9	25	5	colmop		0.4	0.6	0.4	C		0	4	0
2022	9	25	5	colmop		0.9	0.6	0.4	C		5	0	0
2022	9	25	5	colmop		0.6	0.4	0.3	C		0	0	0
2022	9	25	5	colmop		0.7	0.3	0.2	G		0	0	0
2022	9	25	5	colmop		0.4	0.35	0.2	C		5	0	0
2022	9	25	5	colmop		0.8	0.5	0.3	G		0	1	0
2022	9	25	5	colmop		0.9	0.5	0.3	G		0	0	0
2022	9	25	5	colmop		0.6	0.45	0.3	G		2	0	0
2022	9	25	5	colmop		0.6	0.3	0.15	G		0	0	0
2022	9	25	5	colmop		0.4	0.4	0.5	C		0	0	0
2022	9	25	5	colmop		1.4	1	0.85	G		0	2	0
2022	9	25	5	colmop		0.7	0.3	0.2	C		0	0	0
2022	9	25	5	colmop		1	0.6	0.4	G		0	0	0
2022	9	25	5	colmop		0.8	0.4	0.4	G		0	0	0
2022	9	25	5	colmop		0.6	0.7	0.5	C		0	0	0
2022	9	25	5	colmop		0.7	0.7	0.4	C		2	0	0
2022	9	25	5	colmop		1.15	0.6	0.3	G		0	2	0
2022	9	25	5	colmop		0.7	0.7	0.5	C		2	0	0
2022	9	25	5	colmop		1.2	0.5	0.3	G		0	1	0
2022	9	25	5	colmop		1.2	0.7	0.4	G		0	1	0
2022	9	25	5	colmop		0.8	0.35	0.35	G		0	0	0
2022	9	25	5	colmop		1.1	0.35	0.2	G		3	0	1
2022	9	25	5	colmop		0.6	0.25	0.3	C		0	1	0
2022	9	25	5	colmop		0.6	0.2	0.25	G		0	0	0
2022	9	25	5	colmop		0.7	0.35	0.25	G		0	0	0
2022	9	25	5	colmop		0.65	0.25	0.2	G		0	0	0
2022	9	25	5	colmop		0.75	0.45	0.3	G		0	0	0
2022	9	25	5	colmop		0.85	0.45	0.3	G		0	0	0
2022	9	25	5	colmop		0.75	0.35	0.3	G		0	0	0
2022	9	25	5	colmop		0.4	0.2	0.15	C		0	0	0
2022	9	25	5	colmop		0.55	0.3	0.2	G		0	0	0
2022	9	25	5	colmop		0.5	0.45	0.3	C		0	0	1
2022	9	25	5	colmop		0.2	0.3	0.2	A		0	0	0
2022	10	25	10	colmop		2.3	1.7	1.4	E		4	0	1
2022	10	25	10	colmop		2.9	1.5	1.7	G		4	0	2
2022	10	25	10	colmop		2.7	2	2.4	A		4	0	1
2022	10	25	10	colmop		2.3	1.6	2	G		4	0	0
2022	10	25	10	colmop		2.9	1.5	1.7	E		3	0	1
2022	10	25	10	colmop		2.6	1.5	1.7	E		4	0	1
2022	10	25	10	colmop		1.4	1.2	1.2	G		4	0	0
2022	10	25	10	colmop		2.9	1.9	2.1	F		4	0	0
2022	10	25	10	colmop		1.5	1.6	1.5	E		4	0	2
2022	10	25	10	colmop		2.7	2.5	3.2	G		4	0	1
2022	10	25	10	colmop		1.4	1.3	1.1	E		4	0	3
2022	10	25	10	colmop		1	0.8	0.6	E		4	0	0
2022	10	25	10	colmop		1.1	1.4	1.5	E		5	0	0
2022	10	25	10	colmop		2.9	2.5	2.6	G		4	0	0
2022	5	50	25	Com mos		3.4	5	5.6	C		1	3	0
2022	7	50	25	comapi		0.55	0.4	0.2	G		6	0	0		0	0
2022	7	50	25	comapi		0.7	0.8	0.2	C		0	6	0		0	0
2022	2	50	15	commos		0.3	0.24	0.12	C		0	3	0	0
2022	3	50	15	commos		4.2	4.5	4.6	C		1	0	0
2022	3	50	15	commos		5.4	7.2	8.5	C		1	3	0
2022	9	25	5	Cou gla		0.6	0.7	0.5	C		0	0	0
2022	2	50	15	cougla		0.98	0.9	0.58	C		0	0	0	0
2022	2	50	15	cougla		1.1	1.2	1.3	C		0	0	0	0
2022	2	50	15	cougla		1.1	1.5	1.5	C		0	0	0	1
2022	2	50	15	cougla		0.9	1.6	0.9	C		0	0	0	0
2022	3	50	15	cougla		0.6	1.15	0.95	F		0	0	0
2022	3	50	15	cougla		0.9	2.1	1.5	F		0	0	0
2022	4	50	5	cougla		0.5	0.7	0.5	C		0	3	0
2022	4	50	5	cougla		0.75	0.75	0.4	C		0	3	0
2022	4	50	5	cougla		0.4	0.45	0.4	C		0	0	0
2022	4	50	5	cougla		0.25	0.8	0.6	C		0	3	0
2022	4	50	5	cougla		0.4	0.5	0.45	C		0	3	0
2022	4	50	5	cougla		0.5	0.6	0.65	C		0	3	0
2022	4	50	5	cougla		0.35	0.5	0.35	C		0	3	0
2022	4	50	5	cougla		0.35	0.25	0.2	C		0	0	0
2022	4	50	5	cougla		0.2	0.15	0.15	C		0	3	0
2022	4	50	5	cougla		0.35	0.45	0.25	C		0	3	0
2022	4	50	5	cougla		0.45	0.35	0.35	C		0	0	0
2022	4	50	5	cougla		0.45	0.6	0.7	C		0	3	0
2022	4	50	5	cougla		0.25	0.15	0.1	C		0	0	0
2022	4	50	5	cougla		0.45	0.15	0.2	C		0	0	0
2022	4	50	5	cougla		0.3	0.45	0.3	C		0	0	0
2022	4	50	5	cougla		0.33	0.35	0.17	C		0	0	0
2022	4	50	5	cougla		0.2	0.37	0.2	C		0	0	0
2022	4	50	5	cougla		0.32	0.5	0.3	C		0	3	0
2022	4	50	5	cougla		0.2	0.15	0.1	C		0	0	0
2022	4	50	5	cougla		0.4	0.45	0.2	C		0	3	0
2022	4	50	5	cougla		0.25	0.35	0.15	C		0	3	0
2022	4	50	5	cougla		0.45	0.5	0.3	C		0	3	0
2022	4	50	5	cougla		0.25	0.18	0.2	C		0	0	0
2022	4	50	5	cougla		0.25	0.28	0.1	C		0	0	0
2022	4	50	5	cougla		0.6	1.2	0.6	C		0	3	0
2022	7	25	5	cougla		0.85	1.3	1	C		0	2	0		0	0
2022	7	25	5	cougla		1.2	1	1.1	C		0	0	0		0	0
2022	7	25	5	cougla		0.8	1.1	0.9	C		0	3	0		0	0
2022	9	25	5	cougla		0.8	1.8	1.3	F		0	0	0
2022	9	25	5	cougla		0.7	1	0.5	C		0	0	0
2022	9	25	5	cougla		1.5	2.2	1.7	F		0	0	0
2022	9	25	5	cougla		0.6	0.5	0.4	C		0	0	0
2022	9	25	5	cougla		1.22	1	0.5	C		0	0	0
2022	7	25	5	diccin		0.08	0.08	0.14	C		0	3	0		0	0
2022	7	50	25	dioleu		2.2	1.5	1.4	G		1	0	0		0	0
2022	5	50	10	drymos		2.8	1.2	1.5	G		2	0	0
2022	5	50	25	drymos		2.1	2	1.5	G		1	0	0
2022	5	50	25	drymos		0.2	0.6	0.25	F		0	3	0
2022	5	50	10	ehrmos		0.45	0.5	0.5	C		0	3	0
2022	10	50	25	ereamo		0.2	1	0.5	A		0	3	0
2022	2	50	15	fluvir		1.1	1.1	1.1	C		0	3	0	0
2022	2	50	15	fluvir		0.8	0.7	0.5	C		0	0	0	0
2022	5	50	25	fluvir		0.9	1.2	1.2	C		0	3	0
2022	9	25	5	fluvir		2.5	1.7	2.2	F		1	3	0
2022	10	50	25	fluvir		0.95	0.9	0.95	C		0	3	0
2022	3	50	15	grelep		1.1	0.8	0.3	C		0	3	0
2022	7	50	25	hipcre		2.3	3.3	2.3	C		3	0	0		2	1
2022	7	50	25	hipcre		1.2	0.9	0.8	B		0	0	0		0	0
2022	7	50	25	hipcre		0.6	0.4	0.4	B		0	0	0		4	0
2022	7	50	25	hipcre		0.6	0.5	0.3	B		0	0	0		3	0
2022	5	50	25	hipind		1.5	1.4	1.5	F		0	3	0
2022	5	50	25	hipind		0.8	0.9	0.25	C		0	3	0
2022	5	50	25	hipind		1	1.5	1.2	G		0	3	0
2022	5	50	25	hipind		1.2	2	2	C		0	3	0
2022	7	50	25	hipind		0.9	1.5	2	C		0	0	0		3	0
2022	7	50	25	hipind		0.8	1	1.1	C		0	0	0		3	0
2022	9	25	5	jasste		0.5	0.2	0.2	C		0	3	0
2022	9	25	5	jasste		0.9	0.3	0.1	C		0	3	0
2022	9	25	5	jasste		0.2	0.1	0.1	C		0	3	0
2022	9	25	5	jasste		0.5	0.2	0.1	C		0	3	0
2022	3	25	15	maepar		0.1	0.15	0.1	C		0	3	0
2022	3	25	15	maepar		0.1	0.1	0.1	C		0	3	0
2022	3	25	15	maepar		0.17	0.3	0.15	C		0	3	0
2022	3	25	15	maepar		0.2	0.14	0.14	C		0	3	0
2022	3	25	15	maepar		0.07	0.04	0.04	G		0	3	0
2022	3	25	15	maepar		0.04	0.1	0.04	C		0	3	0
2022	3	25	15	maepar		0.06	0.07	0.05	C		0	3	0
2022	3	25	15	maepar		0.22	0.35	0.22	C		0	3	0
2022	3	25	15	maepar		0.1	0.3	0.15	C		0	3	0
2022	3	25	15	maepar		0.06	0.05	0.05	C		0	3	0
2022	3	25	15	maepar		0.12	0.1	0.1	C		0	0	0
2022	3	25	15	maepar		0.2	0.15	0.08	C		0	3	0
2022	3	25	15	maepar		0.04	0.04	0.04	G		0	0	0
2022	3	25	15	maepar		0.16	0.16	0.1	C		0	3	0
2022	3	25	15	maepar		0.25	0.3	0.16	C		0	3	0
2022	3	25	15	maepar		0.2	0.25	0.08	C		0	3	0
2022	3	25	15	maepar		0.3	0.2	0.1	C		0	3	0
2022	3	25	15	maepar		0.4	0.1	0.06	G		0	0	0
2022	3	25	15	maepar		0.35	0.05	0.05	G		0	0	0
2022	3	25	15	maepar		0.2	0.3	0.15	C		0	3	0
2022	4	50	5	maepar		0.35	0.3	0.15	C		0	3	0
2022	7	25	5	maepar		0.1	0.06	0.08	F		0	0	0		0	0
2022	7	25	5	maepar		0.12	0.08	0.05	F		0	0	0		0	0
2022	7	25	5	maepar		0.08	0.1	0.05	F		0	0	0		0	0
2022	7	25	5	maepar		0.13	0.2	0.1	C		0	2	0		0	0
2022	9	25	5	maepar		0.15	0.15	0.15	C		0	3	0
2022	9	25	5	maepar		0.12	0.12	0.12	C		0	3	0
2022	9	25	5	maepar		0.2	0.15	0.1	A		0	3	0
2022	9	25	5	maepar		0.15	0.15	0.1	A		0	3	0
2022	9	25	5	maepar		0.4	0.8	0.4	C		0	3	0
2022	9	25	5	maepar		0.3	0.2	0.3	C		0	3	0
2022	9	25	5	maepar		0.1	0.2	0.2	A		0	3	0
2022	9	25	5	maepar		0.1	0.2	0.05	A		0	3	0
2022	9	25	5	maepar		0.3	0.3	0.03	A		0	0	0
2022	9	25	5	maepar		0.4	0.5	0.4	C		0	3	0
2022	10	50	25	maepar		0.7	0.7	0.5	F		0	3	0
2022	9	25	5	maracu		2.6	0.9	1.1	G		3	0	1
2022	9	25	5	maracu		0.6	0.5	0.3	G		0	0	0
2022	9	25	5	maracu		0.6	0.3	0.3	C		5	0	0
2022	9	25	5	maracu		0.5	0.3	0.4	C		0	3	0
2022	7	25	5	pargra		0.7	0.05	0.1	A		0	3	0		0	0
2022	7	25	5	pargra		0.21	0.27	0.08	C		0	3	0		0	0
2022	7	25	5	pargra		0.13	0.09	0.07	C		0	3	0		0	0
2022	7	25	5	pargra		0.12	0.12	0.11	C		0	3	0		0	0
2022	9	25	5	rhizam		1.4	1.4	1.2	C		0	3	0
2022	2	50	15	salper		0.22	0.12	0.1	G		0	4	0	0
2022	10	50	25	salper		0.5	0.2	0.1	G		0	3	0
2022	10	50	25	salper		0.5	0.3	0.3	G		0	0	0
2022	10	50	25	salper		0.2	0.4	0.2	F		0	0	0
2022	4	50	5	sonocc		0.2	0.25	0.15	C		0	3	0
2022	4	50	5	sonocc		0.25	0.2	0.15	C		0	3	0
2022	4	50	5	sonocc		0.2	0.12	0.12	C		0	3	0
2022	4	50	5	sonocc		0.12	0.12	0.1	C		0	0	0
2022	4	50	50	terpru		0.5	0.5	0.4	E		0	3	0
2022	2	50	15	thiafr		3	2.8	2.6	C		2	0	0	0
2022	2	50	15	thiafr		1.3	0.8	0.4	C		0	0	0	0
2022	2	50	15	thiafr		1.8	0.9	0.6	C		0	1	0	0
2022	3	50	15	thiafr		1.1	2	1.1	F		0	3	0
2022	3	50	15	thiafr		1.2	1.7	1.2	C		1	3	0
2022	5	50	25	thiafr		0.4	0.45	0.25	C		0	0	0
2022	10	50	25	thiafr		3.3	4.5	4.6	C		1	0	0
2022	10	50	25	thiafr		3.1	2.1	3.2	C		0	3	0
2022	10	50	25	thiafr		2.5	2.5	3.1	C		1	3	0
2022	10	50	25	thiafr		1	0.7	0.4	C		0	3	0
2022	10	50	25	thiafr		1	0.8	0.6	F		0	3	0
2022	10	50	25	thiafr		1.8	1.8	1.8	C		0	3	0
2022	10	50	25	thiafr		2.3	2.8	3.4	C		1	3	0
2022	10	50	25	thiafr		2.7	1.3	1.5	G		2	3	0
2022	10	50	25	thiafr		2.2	2	1.4	C		2	3	0
2022	10	50	25	thiafr		1.4	0.9	1.4	C		1	0	0
2022	10	50	25	thiafr		1.8	1.8	2.2	C		0	3	0
2022	10	50	25	thiafr		2.4	2.7	2.9	C		2	3	0
2022	4	50	50	tinafr		2.9	4.1	3.8	C		2	0	0
2022	4	50	50	tinafr		2	2.6	2.1	E		4	4	0
2022	5	50	25	triall		0.1	0.2	0.2	F		0	3	0
2022	5	50	25	triall		0.5	0.45	0.5	F		0	3	0
2022	10	50	25	vitpay		0.7	0.2	0.4	G		0	3	0
