# Supplementary material for: Emergent trees in Colophospermum mopane woodland: influence of elephant density on persistence versus attrition
Source: PeerJ. 2024 Feb 26;12:e16961. doi: 10.7717/peerj.16961 (PMC10903334; doi:10.7717/peerj.16961)
Supplement: Data S2 — Cleaned data used in R for the derivation of Figures 5 a, b and c, as well as Table S3 and Figure S1a and S1b [file peerj-12-16961-s005.csv]

	Year	Plot	transect_size	height	D1	D2	CD	CS	Species	number_tree	type
1	2022	2	0.125	4.9	4	9.1	4.8	A	colmop	1	tree
2	2022	2	0.125	5.3	5.2	5.3	5.2	G	colmop	1	tree
3	2022	2	0.125	4.7	5.7	5.8	4.7	G	colmop	1	tree
4	2022	2	0.125	3.1	3	1.9	3.1	F	colmop	1	tree
5	2022	2	0.125	4.5	3.4	3.1	4.5	F	colmop	1	tree
6	2022	2	0.125	4.2	4.3	4.9	4.1	G	colmop	1	tree
7	2022	2	0.125	3.7	2.6	2.4	3.3	G	colmop	1	tree
8	2022	2	0.125	4	3.4	3.5	3.5	G	colmop	1	tree
9	2022	2	0.125	4.2	3.5	2.5	4.1	A	colmop	1	tree
10	2022	2	0.125	2.7	3.3	3.9	2.7	G	colmop	1	tree
11	2022	2	0.125	4	2.6	2.7	3.9	A	colmop	1	tree
12	2022	2	0.125	3.5	4	4.1	3.4	A	colmop	1	tree
13	2022	2	0.125	5	7.2	5.2	5	A	colmop	1	tree
14	2022	2	0.125	4.6	3.5	2.8	4.5	E	colmop	1	tree
15	2022	2	0.125	4.2	5.1	3	4.1	G	colmop	1	tree
16	2022	2	0.125	3.3	2.8	3	3.2	G	colmop	1	tree
17	2022	2	0.125	4.9	4.1	3.6	4.9	G	colmop	1	tree
18	2022	2	0.125	4.1	3.4	3.4	4.1	C	colmop	1	tree
19	2022	2	0.125	4.1	3.5	3.8	4.1	C	colmop	1	tree
20	2022	2	0.125	4.3	4.3	5.1	4.3	G	colmop	1	tree
21	2022	2	0.125	4.5	6.5	4.1	4.5	E	colmop	1	tree
22	2022	2	0.125	4.8	4.1	4	4.3	E	colmop	1	tree
23	2022	2	0.125	4	3.2	3.4	4	E	colmop	1	tree
24	2022	2	0.125	3.6	3.3	3.3	3.5	G	colmop	1	tree
25	2022	2	0.125	5.1	7.1	5.4	5.1	A	colmop	1	tree
26	2022	2	0.125	5.6	4.5	6.2	5.6	G	colmop	1	tree
27	2022	2	0.125	3.8	3.8	4	3.8	E	colmop	1	tree
28	2022	2	0.125	4.1	4	3	4	G	colmop	1	tree
29	2022	2	0.125	3.2	2.3	2.6	3.2	G	colmop	1	tree
30	2022	2	0.125	3.2	2.9	2.9	3.1	F	colmop	1	tree
31	2022	2	0.125	12	8.2	8.1	12	G	colmop	1	tree
32	2022	2	0.125	4.9	3.9	3.8	4.8	E	colmop	1	tree
33	2022	2	0.125	4.6	5.2	5	4.6	E	colmop	1	tree
34	2022	2	0.125	3.7	3.2	3.2	3.6	G	colmop	1	tree
35	2022	2	0.125	4.3	4.6	4.8	4.2	G	colmop	1	tree
36	2022	2	0.125	3.6	2.9	2.8	3.5	G	colmop	1	tree
37	2022	2	0.125	5.3	5.1	5.5	5.3	G	colmop	1	tree
38	2022	2	0.125	3.3	6.4	4.9	3.3	F	colmop	1	tree
39	2022	2	0.125	3.7	3.1	4	3.7	G	colmop	1	tree
40	2022	2	0.125	6	3.6	4	5.7	G	colmop	1	tree
41	2022	2	0.125	4.1	2.9	3.5	4.1	G	colmop	1	tree
42	2022	2	0.125	3.7	4.6	3.6	4.4	E	colmop	1	tree
43	2022	2	0.125	3.5	2.5	2.5	3.5	E	colmop	1	tree
44	2022	2	0.125	3.2	3.3	3.7	3.1	E	colmop	1	tree
45	2022	2	0.125	4.6	3.6	3.8	4.6	G	colmop	1	tree
46	2022	2	0.125	3.5	2.6	2.4	3.4	E	colmop	1	tree
47	2022	3	0.125	4	4.4	4.4	3.3	D	colmop	1	tree
48	2022	3	0.125	16.4	12.5	11.5	15.4	D	colmop	1	tree
49	2022	3	0.125	3.9	3.1	3.7	3.9	G	colmop	1	tree
50	2022	3	0.125	3.5	2.5	3	3.1	D	colmop	1	tree
51	2022	3	0.125	4.7	4	4.4	4.3	D	colmop	1	tree
52	2022	3	0.125	3.2	1.9	1.9	2.8	G	colmop	1	tree
53	2022	3	0.125	4.9	5.4	4.9	4.5	C	colmop	1	tree
54	2022	3	0.125	4.6	3.3	3.8	4.3	G	colmop	1	tree
55	2022	3	0.125	5.2	7.5	8.4	5.2	A	colmop	1	tree
56	2022	3	0.125	3	2.3	2.9	2.5	G	colmop	1	tree
57	2022	3	0.125	4.3	2.8	2.9	3.8	G	colmop	1	tree
58	2022	3	0.125	4.1	3.8	4.4	3.7	D	colmop	1	tree
59	2022	3	0.125	3.3	2.5	3	2.7	G	colmop	1	tree
60	2022	3	0.125	4.4	3.3	4.1	3.9	E	colmop	1	tree
61	2022	3	0.125	4.6	3.7	3.8	4.2	G	colmop	1	tree
62	2022	3	0.125	4.3	3.1	4	3.7	D	colmop	1	tree
63	2022	3	0.125	3.9	5.6	5.4	3.9	G	colmop	1	tree
64	2022	3	0.125	4.7	6.3	5.2	4.3	E	colmop	1	tree
65	2022	3	0.125	4	9.6	5.5	4	F	colmop	1	tree
66	2022	3	0.125	4.3	4	4.1	3.7	E	colmop	1	tree
67	2022	3	0.125	4.5	3.2	3.3	4	G	colmop	1	tree
68	2022	3	0.125	3.8	2.8	2.6	3.4	G	colmop	1	tree
69	2022	3	0.125	3.7	5.3	4.6	3.2	F	colmop	1	tree
70	2022	3	0.125	4.2	3.1	2.8	4.1	G	colmop	1	tree
71	2022	3	0.125	3.3	5	4.3	3	A	colmop	1	tree
72	2022	3	0.125	4	3.7	3.3	3.7	G	colmop	1	tree
73	2022	3	0.125	4.7	3.4	3.1	3.9	G	colmop	1	tree
74	2022	3	0.125	3.2	2.9	2.8	2.8	C	colmop	1	tree
75	2022	3	0.125	16.3	6.4	6.1	11.3	D	colmop	1	tree
76	2022	3	0.125	3.2	2.8	3.2	2.9	E	colmop	1	tree
77	2022	4	0.25	19.4	10.1	9.2	15.4	D	colmop	1	tree
78	2022	4	0.25	4.1	3.3	2.8	4	G	colmop	1	tree
79	2022	4	0.25	4.7	6.9	5.2	4.7	E	colmop	1	tree
80	2022	4	0.25	4.1	3.9	3.6	4.1	G	colmop	1	tree
81	2022	4	0.25	4.2	4.8	8.6	3.8	F	colmop	1	tree
82	2022	4	0.25	3.1	2.7	2.7	3.1	G	colmop	1	tree
83	2022	4	0.25	3.5	3.7	3.7	2.8	D	colmop	1	tree
84	2022	4	0.25	3.1	2.7	3.4	2.6	G	colmop	1	tree
85	2022	4	0.25	3.3	3.6	3.6	2.8	G	colmop	1	tree
86	2022	4	0.25	3.9	5.5	4.2	3.4	F	colmop	1	tree
87	2022	4	0.25	4.3	1.9	1.5	2.1	D	maeang	1	tree
88	2022	4	0.25	4.3	2.4	3.2	3.9	G	colmop	1	tree
89	2022	4	0.25	3.5	2.2	2.4	3.2	G	colmop	1	tree
90	2022	4	0.25	4.1	2.3	2.7	3.4	G	colmop	1	tree
91	2022	4	0.25	3	2.1	2.9	2.4	E	colmop	1	tree
92	2022	4	0.25	3.8	4	5.3	3.3	E	colmop	1	tree
93	2022	4	0.25	3.8	4.4	3.8	3.3	E	colmop	1	tree
94	2022	4	0.25	3.1	3.5	3.8	2.6	A	colmop	1	tree
95	2022	4	0.25	4	3.9	4.1	0.6	E	colmop	1	tree
96	2022	4	0.25	3.1	6.7	2.3	2.8	E	colmop	1	tree
97	2022	4	0.25	3.8	4.3	4.9	3.3	E	colmop	1	tree
98	2022	4	0.25	3.7	4.6	3.5	3.4	F	colmop	1	tree
99	2022	4	0.25	3.3	3.5	3.5	2.9	D	colmop	1	tree
100	2022	5	0.125	4.2	4.7	4.2	3.9	C	colmop	1	tree
101	2022	5	0.125	3.7	3.1	3.1	3.2	G	colmop	1	tree
102	2022	5	0.125	3.9	2.7	2	3.9	G	colmop	1	tree
103	2022	5	0.125	11.4	4.6	4.6	10.4	G	colmop	1	tree
104	2022	5	0.125	4.1	3.6	2.8	3.8	G	colmop	1	tree
105	2022	5	0.125	4.8	3.2	4.2	4	G	colmop	1	tree
106	2022	5	0.125	3.9	3.3	2.3	3.5	G	colmop	1	tree
107	2022	5	0.125	3.4	3	3.1	3	C	colmop	1	tree
108	2022	5	0.125	3.5	2.2	2.8	3	G	colmop	1	tree
109	2022	5	0.125	4.6	3.5	3.6	4.4	E	colmop	1	tree
110	2022	5	0.125	3	2.4	2.2	2.5	F	colmop	1	tree
111	2022	5	0.125	3.7	3	3.1	3.4	G	colmop	1	tree
112	2022	5	0.125	3.4	3.1	3.2	3.3	G	colmop	1	tree
113	2022	5	0.125	3.7	3.6	3.5	3.7	G	colmop	1	tree
114	2022	5	0.125	3.6	11	3.8	3.6	A	colmop	1	tree
115	2022	5	0.125	4.5	6.4	7.9	4.1	F	colmop	1	tree
116	2022	5	0.125	4	3.1	2.6	3.6	E	colmop	1	tree
117	2022	5	0.125	4.8	4.2	5	4.6	E	colmop	1	tree
118	2022	5	0.125	4.6	4.2	4.1	4.5	A	colmop	1	tree
119	2022	5	0.125	3.5	2.3	3.2	3.5	A	colmop	1	tree
120	2022	5	0.125	3.8	2.8	3.1	3.4	F	colmop	1	tree
121	2022	5	0.125	4.1	3.8	3.2	3.9	E	colmop	1	tree
122	2022	5	0.125	5.2	5.2	5.5	4.9	D	colmop	1	tree
123	2022	5	0.125	3.2	1.9	2.7	3.1	G	colmop	1	tree
124	2022	5	0.125	5.1	4.1	4.2	4.9	E	colmop	1	tree
125	2022	5	0.125	4.2	3.2	3.6	3.7	E	colmop	1	tree
126	2022	5	0.125	4	4	4.4	3.8	F	colmop	1	tree
127	2022	5	0.125	4.5	5.4	5.2	3.8	F	colmop	1	tree
128	2022	5	0.125	4.8	3.2	4	4.3	G	colmop	1	tree
129	2022	5	0.125	4.2	4.7	4.4	3.7	D	colmop	1	tree
130	2022	5	0.125	4.8	3.1	3	4.6	G	colmop	1	tree
131	2022	5	0.125	3.8	3.2	3.2	3.7	G	colmop	1	tree
132	2022	5	0.125	4.8	7.3	6	4.5	A	colmop	1	tree
133	2022	5	0.125	4	2.2	2.6	3.9	G	colmop	1	tree
134	2022	5	0.125	3.9	3.2	3.2	3.4	G	colmop	1	tree
135	2022	5	0.125	4.1	3.3	4	3.6	G	colmop	1	tree
136	2022	5	0.125	4.3	4.6	5.3	3.9	A	colmop	1	tree
137	2022	5	0.125	3.1	1.9	2.1	2.6	E	drymos	1	tree
138	2022	5	0.125	3.8	2.1	2.9	3.5	G	colmop	1	tree
139	2022	5	0.125	5	5.7	4.9	4.3	D	colmop	1	tree
140	2022	5	0.125	4.7	3.1	3.7	3.7	G	colmop	1	tree
141	2022	5	0.125	3.4	2.8	2.6	3.1	E	colmop	1	tree
142	2022	5	0.125	5.8	5.6	4.9	5.2	G	colmop	1	tree
143	2022	5	0.125	5.1	4.8	4.7	4.7	E	colmop	1	tree
144	2022	5	0.125	5	4.3	4.8	4	E	colmop	1	tree
145	2022	5	0.125	3.2	3.4	2.9	2.8	C	colmop	1	tree
146	2022	5	0.125	3.5	2.1	2.4	3.1	G	colmop	1	tree
147	2022	5	0.125	3.6	2.7	3.2	3.5	G	colmop	1	tree
148	2022	5	0.125	3.1	2.3	2.8	3	E	colmop	1	tree
149	2022	5	0.125	3.2	2.3	2.3	2.8	E	colmop	1	tree
150	2022	7	0.125	4.4	10.8	3.4	4.4	D	colmop	1	tree
151	2022	7	0.125	4.2	4.4	4.4	4.2	D	colmop	1	tree
152	2022	7	0.125	15.8	10.4	9.9	12.1	D	colmop	1	tree
153	2022	7	0.125	4.3	4.2	4.1	3.8	F	colmop	1	tree
154	2022	7	0.125	4.5	4.6	5.6	4.5	F	drymos	1	tree
155	2022	7	0.125	3.1	2.1	2.5	3.1	G	colmop	1	tree
156	2022	7	0.125	3.6	4.6	4.2	3.6	G	colmop	1	tree
157	2022	7	0.125	3.1	2.1	2.3	3	G	colmop	1	tree
158	2022	7	0.125	4.3	4.6	4	3.5	G	colmop	1	tree
159	2022	7	0.125	5.8	4.3	4.1	5.3	G	colmop	1	tree
160	2022	7	0.125	3.9	4.7	4.7	3.7	A	colmop	1	tree
161	2022	7	0.125	4.8	7.8	3.4	4.8	A	colmop	1	tree
162	2022	7	0.125	16.8	8.4	8.4	16.3	G	colmop	1	tree
163	2022	9	0.125	3.1	3	2.7	3.1	G	colmop	1	tree
164	2022	9	0.125	3.1	2.6	2.7	3	C	colmop	1	tree
165	2022	9	0.125	3.3	2.4	2.6	3.1	C	colmop	1	tree
166	2022	9	0.125	3.6	3.6	4.1	3.4	C	colmop	1	tree
167	2022	9	0.125	4.2	3.8	3.6	4.2	C	colmop	1	tree
168	2022	9	0.125	4	3.7	3.7	2.5	C	colmop	1	tree
169	2022	9	0.125	4	4.4	3.9	3.4	C	colmop	1	tree
170	2022	9	0.125	3.2	2.2	2.6	2.8	C	colmop	1	tree
171	2022	9	0.125	3.1	3	2	2.6	G	colmop	1	tree
172	2022	9	0.125	3.8	2	1.8	3.6	G	colmop	1	tree
173	2022	9	0.125	4.4	3.9	4	4.4	C	colmop	1	tree
174	2022	9	0.125	5.2	4.1	4.8	4.4	D	colmop	1	tree
175	2022	9	0.125	3.8	3	2.3	3.3	C	colmop	1	tree
176	2022	9	0.125	3.5	3.6	3.3	3	F	colmop	1	tree
177	2022	9	0.125	3.4	3.6	3.7	2.7	E	colmop	1	tree
178	2022	9	0.125	3.1	2.2	2.1	3	G	colmop	1	tree
179	2022	9	0.125	3.6	1.9	2.3	3.4	G	colmop	1	tree
180	2022	9	0.125	5.5	6.3	4.3	5	F	colmop	1	tree
181	2022	9	0.125	4.1	3.4	3.2	3.2	D	colmop	1	tree
182	2022	9	0.125	3.4	2.4	2.3	3.4	G	colmop	1	tree
183	2022	9	0.125	3.9	3.3	3.4	3.2	C	colmop	1	tree
184	2022	9	0.125	3.5	2.6	2.7	3.3	G	colmop	1	tree
185	2022	9	0.125	3.7	2.7	2.8	3.5	G	colmop	1	tree
186	2022	9	0.125	3.3	2.1	2.1	3.2	G	colmop	1	tree
187	2022	9	0.125	3.3	2.4	2.5	2.8	G	colmop	1	tree
188	2022	9	0.125	3.4	2.8	2.7	3.1	G	colmop	1	tree
189	2022	9	0.125	4.4	4.2	4.1	3.7	D	colmop	1	tree
190	2022	9	0.125	3.7	2.4	2.4	3.2	G	colmop	1	tree
191	2022	9	0.125	4	2.9	2.8	3.6	G	colmop	1	tree
192	2022	9	0.125	3.9	3.5	2.8	2.5	C	colmop	1	tree
193	2022	9	0.125	3.2	1.4	2.5	2.6	G	colmop	1	tree
194	2022	9	0.125	5	3.2	3.9	4.5	G	colmop	1	tree
195	2022	9	0.125	16.8	6.6	7.8	10.8	D	colmop	1	tree
196	2022	9	0.125	3.9	3.5	3.3	3.2	D	colmop	1	tree
197	2022	9	0.125	4	4.2	4.2	4	D	colmop	1	tree
198	2022	9	0.125	3.4	3	3.3	2.9	D	colmop	1	tree
199	2022	9	0.125	3.1	2.3	2.3	2.9	G	colmop	1	tree
200	2022	9	0.125	4.6	3.9	3.1	3.5	G	colmop	1	tree
201	2022	9	0.125	4.1	3.9	4	3.8	G	colmop	1	tree
202	2022	9	0.125	3.3	2.3	2.4	3	G	colmop	1	tree
203	2022	9	0.125	4.2	4.2	4.6	3.9	D	colmop	1	tree
204	2022	9	0.125	3.5	3.3	2.9	3	E	colmop	1	tree
205	2022	9	0.125	3.2	3.5	2.7	2.8	E	colmop	1	tree
206	2022	9	0.125	3.7	3	2.4	3.1	D	colmop	1	tree
207	2022	9	0.125	3.6	3.9	3.3	3.2	D	colmop	1	tree
208	2022	9	0.125	3.2	2.6	2.8	3	D	colmop	1	tree
209	2022	9	0.125	3.1	2.4	2	2.7	D	colmop	1	tree
210	2022	9	0.125	3.7	2.8	3.2	3.5	G	colmop	1	tree
211	2022	10	0.125	5.1	4.6	5.4	4.5	E	colmop	1	tree
212	2022	10	0.125	3.4	3.7	3.4	3.1	E	colmop	1	tree
213	2022	10	0.125	3.3	2.7	3.4	2.9	E	colmop	1	tree
214	2022	10	0.125	3.9	3.2	3.7	3.4	E	colmop	1	tree
215	2022	10	0.125	3.1	2.4	1.9	3.1	G	colmop	1	tree
216	2022	10	0.125	3	1.9	1.8	2.9	G	colmop	1	tree
217	2022	10	0.125	3.3	2	1.7	2.7	E	colmop	1	tree
218	2022	10	0.125	4.2	3	3.4	4	E	colmop	1	tree
219	2022	10	0.125	18.8	8.8	8.9	17.8	D	colmop	1	tree
220	2022	10	0.125	3.2	3.5	3.4	2.8	E	colmop	1	tree
221	2022	10	0.125	4.5	4	3.7	3.6	E	colmop	1	tree
222	2022	10	0.125	3.2	2.8	3.5	3.1	G	colmop	1	tree
223	2022	10	0.125	4	3.6	3.2	3.7	E	colmop	1	tree
224	2022	10	0.125	4.5	3.7	3.8	4.2	D	colmop	1	tree
225	2022	10	0.125	4.3	4.5	5.7	4.1	F	colmop	1	tree
226	2022	10	0.125	3.8	4.1	4.1	3.6	E	colmop	1	tree
227	2022	10	0.125	4.7	3.4	5.1	4.3	D	colmop	1	tree
228	2022	10	0.125	3.1	2.8	2.9	2.8	E	colmop	1	tree
229	2022	10	0.125	3.1	2.1	2.7	2.8	G	colmop	1	tree
230	2022	10	0.125	3.9	2.7	2.6	3	E	colmop	1	tree
231	2022	10	0.125	5.8	4.1	3.8	5.2	G	colmop	1	tree
232	2022	10	0.125	3.4	3.1	2.5	3	G	colmop	1	tree
233	2022	10	0.125	4.6	3.4	3.5	4.6	G	colmop	1	tree
234	2022	10	0.125	6.2	4.8	8.4	6.2	F	colmop	1	tree
235	2022	10	0.125	3.5	2.2	2.3	3.2	G	colmop	1	tree
236	2022	10	0.125	4.6	3.8	4.2	4.4	E	colmop	1	tree
237	2022	10	0.125	3.5	3.9	3.9	2.9	A	colmop	1	tree
238	2022	10	0.125	4.2	4.1	4	3.7	D	colmop	1	tree
239	2022	10	0.125	4	4.1	3.5	3.5	D	colmop	1	tree
240	2022	10	0.125	3.2	2	2.5	2.8	D	colmop	1	tree
241	2022	10	0.125	16	8	10.8	16	D	colmop	1	tree
242	2022	10	0.125	15.3	7.8	9.6	15.3	D	colmop	1	tree
243	2022	10	0.125	3.8	4.3	2.9	3.5	D	colmop	1	tree
244	2022	10	0.125	4.2	3.5	3.5	3.7	G	colmop	1	tree
245	2022	10	0.125	3.2	2.7	2.3	3	G	colmop	1	tree
246	2022	10	0.125	3.8	3.4	3.3	3.8	G	colmop	1	tree
247	2022	10	0.125	13.8	9.5	9.4	10.8	D	colmop	1	tree
248	2022	10	0.125	18.8	8	8.1	17.2	D	colmop	1	tree
249	2014	2	0.125	4.7	5.7	3.9	4.7	A	colmop	1	tree
250	2014	2	0.125	4.5	3.6	2.4	4	A	colmop	1	tree
251	2014	2	0.125	3.3	2.6	4.05	3.3	A	colmop	1	tree
252	2014	2	0.125	4	2.1	2.9	4	A	colmop	1	tree
253	2014	2	0.125	5	5.2	5	5	A	colmop	1	tree
254	2014	2	0.125	4.5	6.45	4.25	4.5	A	colmop	1	tree
255	2014	2	0.125	3.6	2.5	2.4	3.6	A	colmop	1	tree
256	2014	2	0.125	4.2	3.2	2	4.2	A	colmop	1	tree
257	2014	2	0.125	4	4.35	2.9	4	A	colmop	1	tree
258	2014	2	0.125	4.1	2.7	3.1	4.1	A	colmop	1	tree
259	2014	2	0.125	4.2	3.1	4.1	4.2	A	colmop	1	tree
260	2014	2	0.125	3.7	3.4	2.9	3.7	A	colmop	1	tree
261	2014	2	0.125	4.8	4.85	4.5	4.8	A	colmop	1	tree
262	2014	2	0.125	5	4	3.2	5	A	colmop	1	tree
263	2014	2	0.125	3.8	3.6	3.8	3.3	A	colmop	1	tree
264	2014	2	0.125	3.4	3	2.1	3.4	A	colmop	1	tree
265	2014	2	0.125	5	6.4	4.25	5	B	colmop	1	tree
266	2014	2	0.125	3.5	3.2	3	3.5	A	colmop	1	tree
267	2014	2	0.125	3.5	3.8	4.9	3.5	A	colmop	1	tree
268	2014	2	0.125	15.3	5.38	4.65	14.3	G	colmop	1	tree
269	2014	2	0.125	3.8	2.5	3.1	3.3	A	colmop	1	tree
270	2014	2	0.125	3.8	3	3.7	3.8	A	colmop	1	tree
271	2014	2	0.125	3.5	3.3	2.7	3.5	A	colmop	1	tree
272	2014	2	0.125	15	7.4	6.5	4.5	G	colmop	1	tree
273	2014	2	0.125	5	4.9	4.3	5	A	colmop	1	tree
274	2014	2	0.125	3.4	4.25	3.5	3.4	A	colmop	1	tree
275	2014	2	0.125	4.5	3.8	3.6	4.5	A	colmop	1	tree
276	2014	2	0.125	4.5	3.2	3.65	4.5	A	colmop	1	tree
277	2014	2	0.125	4.1	3.9	4	4.1	A	colmop	1	tree
278	2014	2	0.125	5	3.63	3.95	4	A	colmop	1	tree
279	2014	2	0.125	4.6	4.1	4	4.6	A	colmop	1	tree
280	2014	2	0.125	5.2	5.9	2.8	5.2	A	colmop	1	tree
281	2014	2	0.125	6	4.5	4.9	6	C	colmop	1	tree
282	2014	2	0.125	4.7	5.5	4.5	4.2	A	colmop	1	tree
283	2014	2	0.125	4.4	3.2	4	3.9	A	colmop	1	tree
284	2014	2	0.125	4.8	5	4.5	4.8	A	colmop	1	tree
285	2014	2	0.125	4.8	5.75	7.95	4.3	A	colmop	1	tree
286	2014	3	0.125	5	4.1	4.1	5	A	colmop	1	tree
287	2014	3	0.125	3.8	3.6	3.9	3.3	A	colmop	1	tree
288	2014	3	0.125	3.8	3.05	3.3	3.8	A	colmop	1	tree
289	2014	3	0.125	4.3	3.9	4.15	3.8	A	colmop	1	tree
290	2014	3	0.125	16.4	12.8	14.3	15.4	C	colmop	1	tree
291	2014	3	0.125	4.5	4.7	4.35	3.5	A	colmop	1	tree
292	2014	3	0.125	4.5	4.05	3.4	4.5	A	colmop	1	tree
293	2014	3	0.125	5	5.8	4.2	4.5	A	colmop	1	tree
294	2014	3	0.125	4	3.79	4.5	3.5	A	colmop	1	tree
295	2014	3	0.125	3.5	3.05	3.1	2.5	A	colmop	1	tree
296	2014	3	0.125	3.8	2.6	2.65	3.3	A	colmop	1	tree
297	2014	3	0.125	4.2	4.2	3.8	3.2	A	colmop	1	tree
298	2014	3	0.125	4	4.75	6.55	4	A	colmop	1	tree
299	2014	3	0.125	3.9	2.3	2.75	3.4	A	colmop	1	tree
300	2014	3	0.125	4.2	3.7	3.4	3.2	C	colmop	1	tree
301	2014	3	0.125	4.2	3.7	4.25	4.2	A	colmop	1	tree
302	2014	3	0.125	4.3	5.6	4.3	4.3	A	colmop	1	tree
303	2014	3	0.125	3.5	4.5	4.7	3.5	A	colmop	1	tree
304	2014	3	0.125	4	3.5	2.9	4	A	colmop	1	tree
305	2014	3	0.125	4.3	3.5	3.45	3.8	A	colmop	1	tree
306	2014	3	0.125	4.7	4.1	3.35	4.7	C	colmop	1	tree
307	2014	3	0.125	4.1	5.5	5.2	4.1	A	colmop	1	tree
308	2014	3	0.125	3.7	3	2.8	3.7	C	colmop	1	tree
309	2014	3	0.125	4.2	3.45	3.6	3.7	B	colmop	1	tree
310	2014	3	0.125	4.5	3.4	3.2	4	A	colmop	1	tree
311	2014	3	0.125	3.1	2.6	2.5	2.1	A	colmop	1	tree
312	2014	3	0.125	16.3	5.8	6.2	11.3	C	colmop	1	tree
313	2014	4	0.125	19.4	9.32	8.55	15.4	C	colmop	1	tree
314	2014	4	0.125	4	3.9	3.55	4	A	colmop	1	tree
315	2014	4	0.125	3.5	2.5	1.75	3	A	colmop	1	tree
316	2014	4	0.125	3.4	2.2	2.4	3.4	G	colmop	1	tree
317	2014	4	0.125	3.6	3.4	3.1	3.6	A	colmop	1	tree
318	2014	4	0.125	3.3	3.03	2.4	2.8	A	colmop	1	tree
319	2014	4	0.125	4	4	4.8	4	A	colmop	1	tree
320	2014	4	0.125	3.4	4.25	5.78	3.4	A	colmop	1	tree
321	2014	4	0.125	3.4	3.75	3.7	2.9	A	colmop	1	tree
322	2014	4	0.125	4.8	5.5	5.4	3.8	G	colmop	1	tree
323	2014	4	0.125	4.4	2.75	3.7	4.4	G	colmop	1	tree
324	2014	4	0.125	4.5	4	7.02	4	B	colmop	1	tree
325	2014	4	0.125	3.4	2.55	2.5	3.4	A	colmop	1	tree
326	2014	4	0.125	4.1	3.6	2.72	4.1	A	colmop	1	tree
327	2014	4	0.125	5	6.9	6.25	5	A	colmop	1	tree
328	2014	4	0.125	4	4.8	2.3	4	G	colmop	1	tree
329	2014	4	0.125	4.3	5.05	4.15	4.3	A	colmop	1	tree
330	2014	4	0.125	4	3.4	2.75	4	A	colmop	1	tree
331	2014	4	0.125	4.5	2.95	3.9	4	A	colmop	1	tree
332	2014	4	0.125	3.7	2.53	3.76	3.7	A	colmop	1	tree
333	2014	4	0.125	3.3	3.12	3.6	2.8	A	colmop	1	tree
334	2014	4	0.125	4	3.8	3.75	4	A	colmop	1	tree
335	2014	4	0.125	4.7	7.12	5.7	4.7	A	colmop	1	tree
336	2014	4	0.125	3.1	3	2.7	2.6	A	colmop	1	tree
337	2014	4	0.125	3.4	2.6	3.2	2.9	A	colmop	1	tree
338	2014	4	0.125	3.3	2.65	2.75	3.3	A	colmop	1	tree
339	2014	4	0.125	3.4	2.8	2.25	2.9	A	colmop	1	tree
340	2014	5	0.125	5	4.6	4.3	4.5	A	colmop	1	tree
341	2014	5	0.125	4	3	1.98	4	A	colmop	1	tree
342	2014	5	0.125	3.3	3.1	2.4	2.8	C	colmop	1	tree
343	2014	5	0.125	4.5	4.6	3.9	3.5	A	colmop	1	tree
344	2014	5	0.125	5.5	4.05	2.8	5.5	C	colmop	1	tree
345	2014	5	0.125	3.3	2.95	2.7	3.3	A	colmop	1	tree
346	2014	5	0.125	3.8	2.7	2.3	3.8	C	colmop	1	tree
347	2014	5	0.125	3.3	1.7	1.7	3.3	A	colmop	1	tree
348	2014	5	0.125	3.6	2.35	2.3	3.6	C	colmop	1	tree
349	2014	5	0.125	17.9	10.25	7.75	16.9	C	colmop	1	tree
350	2014	5	0.125	6	5.1	5.2	5.5	A	colmop	1	tree
351	2014	5	0.125	5.5	4.1	3.9	4.5	C	colmop	1	tree
352	2014	5	0.125	5	4.35	3.75	4.5	A	colmop	1	tree
353	2014	5	0.125	4.5	3.95	4.8	3.5	A	colmop	1	tree
354	2014	5	0.125	4.2	3.9	4.9	3.7	A	colmop	1	tree
355	2014	5	0.125	4.5	3.9	3.3	4	A	colmop	1	tree
356	2014	5	0.125	4.2	6.6	3.6	3.7	B	colmop	1	tree
357	2014	5	0.125	3.4	2.1	2.6	3.4	A	colmop	1	tree
358	2014	5	0.125	4.2	3.1	3	3.2	A	colmop	1	tree
359	2014	5	0.125	5	3.3	1.8	4.5	A	colmop	1	tree
360	2014	5	0.125	3.8	2.5	2.2	3.8	C	colmop	1	tree
361	2014	5	0.125	3.5	2.3	2.1	3.5	A	colmop	1	tree
362	2014	5	0.125	4.4	2.7	3.45	4.4	A	colmop	1	tree
363	2014	5	0.125	3.7	2.9	3.5	3.7	A	colmop	1	tree
364	2014	5	0.125	11.4	6	4.5	10.4	G	colmop	1	tree
365	2014	5	0.125	4.2	3.3	3.65	4.2	A	colmop	1	tree
366	2014	5	0.125	4.5	4.15	4.1	4	A	colmop	1	tree
367	2014	5	0.125	4.4	4.35	2.7	4.4	A	colmop	1	tree
368	2014	7	0.125	4.6	9.6	4.7	4.6	B	colmop	1	tree
369	2014	7	0.125	3.8	5.5	3.6	3.3	A	colmop	1	tree
370	2014	7	0.125	4	2.2	3.6	3.5	A	colmop	1	tree
371	2014	7	0.125	4	5.65	4.7	3.5	A	colmop	1	tree
372	2014	7	0.125	3.6	3.2	4.2	2.6	C	colmop	1	tree
373	2014	7	0.125	3.8	4.05	3.85	2.8	A	colmop	1	tree
374	2014	7	0.125	5	3.98	3.2	4.5	A	colmop	1	tree
375	2014	7	0.125	4	5.7	5.9	4	A	drymos	1	tree
376	2014	7	0.125	5	4.35	4.85	5	A	colmop	1	tree
377	2014	7	0.125	15.8	8.8	9.98	13.8	C	colmop	1	tree
378	2014	7	0.125	4.7	4.2	4.1	4.7	A	colmop	1	tree
379	2014	7	0.125	16.8	8.53	7.8	16.8	C	colmop	1	tree
380	2014	7	0.125	3.6	6.95	2.5	3.6	B	colmop	1	tree
381	2014	7	0.125	3.5	3	3.2	3.5	A	colmop	1	tree
382	2014	7	0.125	5.5	6	5.3	4.5	C	colmop	1	tree
383	2014	7	0.125	4.5	5.45	5.6	4	A	colmop	1	tree
384	2014	7	0.125	5.3	1.8	2.1	5.3	A	colmop	1	tree
385	2014	7	0.125	3.9	3	3.4	3.9	A	colmop	1	tree
386	2014	7	0.125	3.8	3.35	2.85	3.8	A	colmop	1	tree
387	2014	7	0.125	5	5.9	5.3	4.5	A	colmop	1	tree
388	2014	7	0.125	4.3	4.9	4.2	4.3	A	colmop	1	tree
389	2014	7	0.125	4.8	7	6	4.8	C	colmop	1	tree
390	2014	7	0.125	3.4	3.3	3.8	3.4	A	colmop	1	tree
391	2014	7	0.125	4.8	4.3	2.7	4.8	C	colmop	1	tree
392	2014	7	0.125	4.1	4.2	3.7	4.1	A	colmop	1	tree
393	2014	7	0.125	5.5	4.8	4.4	4.5	A	colmop	1	tree
394	2014	7	0.125	4.2	3.6	3.3	3.7	A	colmop	1	tree
395	2014	9	0.125	4.2	3.6	4.4	4.2	C	colmop	1	tree
396	2014	9	0.125	3.1	2.1	2.5	2.6	C	colmop	1	tree
397	2014	9	0.125	5.5	3.8	4.5	5	A	colmop	1	tree
398	2014	9	0.125	5	6.6	5	5	B	colmop	1	tree
399	2014	9	0.125	3.3	3	2.9	2.8	A	colmop	1	tree
400	2014	9	0.125	4.1	2.5	2.5	4.1	C	colmop	1	tree
401	2014	9	0.125	3.4	3	3.48	3.4	A	colmop	1	tree
402	2014	9	0.125	4.2	3.3	3.2	3.2	A	colmop	1	tree
403	2014	9	0.125	4.1	3.9	2.9	4.1	C	colmop	1	tree
404	2014	9	0.125	4	3.05	3.45	4	C	colmop	1	tree
405	2014	9	0.125	3.7	4	2.4	3.7	A	colmop	1	tree
406	2014	9	0.125	3.8	2	2.1	3.8	A	colmop	1	tree
407	2014	9	0.125	3.5	2.9	2.4	3.5	A	colmop	1	tree
408	2014	9	0.125	4.6	4.8	2.9	3.6	A	colmop	1	tree
409	2014	9	0.125	3.7	3.15	2.6	3.7	C	colmop	1	tree
410	2014	9	0.125	4	3.35	3.75	4	C	colmop	1	tree
411	2014	9	0.125	4.4	2.4	2.65	3.9	C	colmop	1	tree
412	2014	9	0.125	3.8	5.05	3.9	3.8	A	colmop	1	tree
413	2014	9	0.125	4.2	2.9	2.8	4.2	A	colmop	1	tree
414	2014	9	0.125	3.8	2.9	2.95	3.8	C	colmop	1	tree
415	2014	9	0.125	3.6	1.72	1.75	3.6	C	colmop	1	tree
416	2014	9	0.125	3.8	3.1	3.1	3.8	C	colmop	1	tree
417	2014	9	0.125	16.8	10.1	9.95	10.8	C	colmop	1	tree
418	2014	10	0.125	18.8	9.2	8.3	17.8	C	colmop	1	tree
419	2014	10	0.125	3.6	3.1	3	3.6	A	colmop	1	tree
420	2014	10	0.125	13.6	6.75	8	10.6	C	colmop	1	tree
421	2014	10	0.125	4.4	3.2	3.25	3.9	A	colmop	1	tree
422	2014	10	0.125	4.5	2.9	2.4	3.5	A	colmop	1	tree
423	2014	10	0.125	4	2.8	2.3	4	D	colmop	1	tree
424	2014	10	0.125	3.3	3.1	3.1	3.3	A	colmop	1	tree
425	2014	10	0.125	4.1	3.6	3.07	4.1	A	colmop	1	tree
426	2014	10	0.125	4.5	7.58	4.7	4.5	A	colmop	1	tree
427	2014	10	0.125	5	3.68	3	4.5	A	colmop	1	tree
428	2014	10	0.125	2.9	2.35	2.95	2.9	A	colmop	1	tree
429	2014	10	0.125	4.2	4.5	3.95	4.2	A	colmop	1	tree
430	2014	10	0.125	16.9	6.38	6.35	16.9	C	colmop	1	tree
431	2014	10	0.125	13.8	7	10.1	10.8	C	colmop	1	tree
432	2014	10	0.125	5	5.24	5.5	5	A	colmop	1	tree
433	2014	10	0.125	3.8	5.2	3.7	3.8	A	colmop	1	tree
434	2014	10	0.125	4.3	4.55	3.33	3.3	A	colmop	1	tree
435	2014	10	0.125	3.5	3.5	2.7	3.5	A	colmop	1	tree
436	2014	10	0.125	4.5	5.4	4.5	4.5	B	colmop	1	tree
437	2014	10	0.125	3.8	2.15	2.8	3.8	A	colmop	1	tree
438	2014	10	0.125	16	7.4	5.6	16	C	colmop	1	tree
439	2014	10	0.125	3.57	3.2	3.8	3.07	D	colmop	1	tree
440	2014	10	0.125	3.4	3	3.5	3.4	A	colmop	1	tree
441	2014	10	0.125	5.3	3.7	3.8	5.3	B	colmop	1	tree
442	2014	10	0.125	15.3	9.2	11.43	15.3	C	colmop	1	tree
443	2014	10	0.125	3.5	3.1	3.2	3	A	colmop	1	tree
444	2014	10	0.35	20.2	7.05	5.2	20.2	C	colmop	1	tree
445	2014	10	0.35	14.3	8.4	8.75	12.3	C	colmop	1	tree
446	2014	10	0.35	15.7	7.95	7.38	9.7	C	colmop	1	tree
447	2022	5	0.125	0.6	0.7	0.4	NA	F	berdis	1	shrub
448	2022	2	0.075	2	2.7	2.4	NA	C	bosmos	1	shrub
449	2022	2	0.075	1.1	0.6	0.6	NA	C	bosmos	1	shrub
450	2022	2	0.075	2.5	2.4	3.6	NA	F	bosmos	1	shrub
451	2022	3	0.075	1.5	2.1	1.9	NA	C	bosmos	1	shrub
452	2022	4	0.25	0.82	0.7	0.8	NA	C	bosmos	1	shrub
453	2022	4	0.25	0.2	0.2	0.1	NA	C	bosmos	1	shrub
454	2022	7	0.0125	2.6	3.2	3.8	NA	C	bosmos	1	shrub
455	2022	9	0.0125	1.6	1.5	1.4	NA	C	bosmos	1	shrub
456	2022	10	0.125	0.6	0.8	0.6	NA	C	bosmos	1	shrub
457	2022	10	0.125	1.1	0.7	0.8	NA	C	bosmos	1	shrub
458	2022	10	0.125	0.5	0.6	0.4	NA	C	bosmos	1	shrub
459	2022	10	0.125	1.05	1.4	1	NA	C	bosmos	1	shrub
460	2022	10	0.125	1.1	1.3	0.9	NA	C	bosmos	1	shrub
461	2022	10	0.125	3.4	4.3	3.6	NA	F	captom	1	shrub
462	2022	10	0.125	0.7	0.9	0.8	NA	F	captom	1	shrub
463	2022	3	0.075	0.2	0.2	0.2	NA	A	cleter	1	shrub
464	2022	2	0.075	1.9	2.1	2.1	NA	G	colmop	1	shrub
465	2022	2	0.075	2.5	2.2	2.5	NA	G	colmop	1	shrub
466	2022	2	0.075	1.7	2.1	1.9	NA	C	colmop	1	shrub
467	2022	2	0.075	2.3	2.9	2.4	NA	E	colmop	1	shrub
468	2022	2	0.075	1.6	1.7	1.3	NA	G	colmop	1	shrub
469	2022	2	0.075	2.7	3	2.7	NA	E	colmop	1	shrub
470	2022	2	0.075	2.8	2.1	2.8	NA	E	colmop	1	shrub
471	2022	2	0.075	3	2.4	2.3	NA	A	colmop	1	shrub
472	2022	2	0.075	2	1.7	2.6	NA	E	colmop	1	shrub
473	2022	2	0.075	3	1.9	1.5	NA	A	colmop	1	shrub
474	2022	2	0.075	2.7	1.4	2.5	NA	E	colmop	1	shrub
475	2022	2	0.075	2.7	2.9	2.8	NA	G	colmop	1	shrub
476	2022	2	0.075	3	2.7	3.2	NA	G	colmop	1	shrub
477	2022	2	0.075	1.6	1.6	1.2	NA	G	colmop	1	shrub
478	2022	2	0.075	2.1	1.9	2.6	NA	F	colmop	1	shrub
479	2022	2	0.075	2.8	3.7	3.2	NA	F	colmop	1	shrub
480	2022	2	0.075	2.3	2.1	1.8	NA	F	colmop	1	shrub
481	2022	2	0.075	2	2.3	3	NA	E	colmop	1	shrub
482	2022	2	0.075	2.5	3.4	3.4	NA	E	colmop	1	shrub
483	2022	2	0.075	2.8	2	2.4	NA	F	colmop	1	shrub
484	2022	2	0.075	2	1.9	2.4	NA	E	colmop	1	shrub
485	2022	3	0.0375	0.12	0.3	0.2	NA	C	colmop	1	shrub
486	2022	3	0.0375	0.17	0.15	0.15	NA	C	colmop	1	shrub
487	2022	3	0.0375	0.12	0.1	0.1	NA	F	colmop	1	shrub
488	2022	3	0.075	1.1	0.8	0.6	NA	C	colmop	1	shrub
489	2022	3	0.075	0.8	0.7	0.6	NA	C	colmop	1	shrub
490	2022	3	0.0375	0.25	0.3	0.3	NA	C	colmop	1	shrub
491	2022	3	0.075	0.75	0.8	1	NA	C	colmop	1	shrub
492	2022	3	0.0375	0.15	0.25	0.2	NA	C	colmop	1	shrub
493	2022	3	0.075	2.9	2.3	1.4	NA	G	colmop	1	shrub
494	2022	3	0.075	1.5	1.4	1	NA	C	colmop	1	shrub
495	2022	3	0.0375	0.2	0.2	0.1	NA	C	colmop	1	shrub
496	2022	3	0.0375	0.2	0.2	0.15	NA	C	colmop	1	shrub
497	2022	3	0.0375	0.3	0.3	0.2	NA	C	colmop	1	shrub
498	2022	3	0.0375	0.35	0.5	0.2	NA	C	colmop	1	shrub
499	2022	3	0.0375	0.3	0.55	0.15	NA	C	colmop	1	shrub
500	2022	3	0.0375	0.25	0.5	0.25	NA	C	colmop	1	shrub
501	2022	3	0.0375	0.15	0.2	0.08	NA	C	colmop	1	shrub
502	2022	3	0.0375	0.2	0.2	0.4	NA	C	colmop	1	shrub
503	2022	3	0.0375	0.2	0.3	0.3	NA	C	colmop	1	shrub
504	2022	3	0.075	0.6	0.8	0.8	NA	C	colmop	1	shrub
505	2022	3	0.075	1.5	1.6	1.6	NA	C	colmop	1	shrub
506	2022	3	0.075	1.3	1.6	1.7	NA	F	colmop	1	shrub
507	2022	3	0.075	1.7	1.9	1.6	NA	C	colmop	1	shrub
508	2022	3	0.075	0.9	1.2	1.3	NA	C	colmop	1	shrub
509	2022	3	0.075	2.1	2.1	1.9	NA	F	colmop	1	shrub
510	2022	3	0.075	1.5	1.7	1.2	NA	C	colmop	1	shrub
511	2022	3	0.075	2.1	2.2	2.4	NA	A	colmop	1	shrub
512	2022	3	0.075	2.1	2.2	2.1	NA	E	colmop	1	shrub
513	2022	3	0.075	2.3	2.4	2.2	NA	G	colmop	1	shrub
514	2022	3	0.075	0.8	0.8	0.6	NA	C	colmop	1	shrub
515	2022	3	0.075	2	2.2	1.7	NA	C	colmop	1	shrub
516	2022	3	0.075	1.7	1.7	2	NA	A	colmop	1	shrub
517	2022	4	0.25	2.2	1.6	1.9	NA	G	colmop	1	shrub
518	2022	4	0.25	2.9	2	1.9	NA	G	colmop	1	shrub
519	2022	4	0.25	1.9	1.5	1.5	NA	F	colmop	1	shrub
520	2022	4	0.25	2.1	1.2	1.2	NA	G	colmop	1	shrub
521	2022	4	0.25	1.9	1.5	1.4	NA	D	colmop	1	shrub
522	2022	4	0.25	2.2	3.4	1.6	NA	G	colmop	1	shrub
523	2022	4	0.25	2.7	2.5	2.5	NA	F	colmop	1	shrub
524	2022	4	0.25	1.3	1.2	1.3	NA	F	colmop	1	shrub
525	2022	4	0.25	2.6	2.1	2	NA	G	colmop	1	shrub
526	2022	4	0.25	2.2	1.1	1.4	NA	G	colmop	1	shrub
527	2022	4	0.25	2.1	1.9	1.4	NA	G	colmop	1	shrub
528	2022	4	0.25	1.9	1	1.2	NA	G	colmop	1	shrub
529	2022	4	0.25	1.9	1.4	1.6	NA	G	colmop	1	shrub
530	2022	4	0.25	2.4	1.9	1.8	NA	G	colmop	1	shrub
531	2022	4	0.25	0.9	1.9	1.5	NA	E	colmop	1	shrub
532	2022	4	0.25	0.4	0.5	0.1	NA	G	colmop	1	shrub
533	2022	4	0.25	0.7	1.4	1.2	NA	F	colmop	1	shrub
534	2022	4	0.25	2	2.1	2	NA	G	colmop	1	shrub
535	2022	4	0.25	2	2.8	2.8	NA	A	colmop	1	shrub
536	2022	4	0.25	2.9	2.3	2.2	NA	G	colmop	1	shrub
537	2022	4	0.25	2.3	1.3	1.5	NA	G	colmop	1	shrub
538	2022	4	0.25	2.9	1.8	1.4	NA	G	colmop	1	shrub
539	2022	4	0.25	3	3.4	2.6	NA	E	colmop	1	shrub
540	2022	4	0.25	2.9	3	2.6	NA	A	colmop	1	shrub
541	2022	4	0.25	0.5	0.4	0.4	NA	C	colmop	1	shrub
542	2022	5	0.025	0.4	0.35	0.15	NA	G	colmop	1	shrub
543	2022	5	0.025	0.15	0.15	0.1	NA	C	colmop	1	shrub
544	2022	5	0.025	0.2	0.2	0.1	NA	G	colmop	1	shrub
545	2022	5	0.025	0.25	0.45	0.3	NA	C	colmop	1	shrub
546	2022	5	0.025	0.25	0.35	0.15	NA	C	colmop	1	shrub
547	2022	5	0.025	0.15	0.2	0.15	NA	G	colmop	1	shrub
548	2022	5	0.025	0.2	0.2	0.15	NA	C	colmop	1	shrub
549	2022	5	0.025	0.3	0.5	0.3	NA	C	colmop	1	shrub
550	2022	5	0.025	0.25	0.3	0.2	NA	C	colmop	1	shrub
551	2022	5	0.025	0.25	0.35	0.25	NA	C	colmop	1	shrub
552	2022	5	0.025	0.2	0.35	0.1	NA	G	colmop	1	shrub
553	2022	5	0.025	0.3	0.35	0.25	NA	C	colmop	1	shrub
554	2022	5	0.025	0.35	0.2	0.1	NA	G	colmop	1	shrub
555	2022	5	0.025	0.3	0.3	0.2	NA	C	colmop	1	shrub
556	2022	5	0.025	0.2	0.15	0.15	NA	G	colmop	1	shrub
557	2022	5	0.05	0.65	0.65	0.3	NA	C	colmop	1	shrub
558	2022	5	0.025	0.2	0.25	0.15	NA	C	colmop	1	shrub
559	2022	5	0.025	0.1	0.3	0.1	NA	C	colmop	1	shrub
560	2022	5	0.025	0.15	0.16	0.07	NA	G	colmop	1	shrub
561	2022	5	0.05	0.65	0.3	0.15	NA	G	colmop	1	shrub
562	2022	5	0.05	0.65	0.95	0.35	NA	C	colmop	1	shrub
563	2022	5	0.05	0.6	0.4	0.3	NA	G	colmop	1	shrub
564	2022	5	0.025	0.3	0.3	0.2	NA	F	colmop	1	shrub
565	2022	5	0.025	0.1	0.12	0.1	NA	C	colmop	1	shrub
566	2022	5	0.025	0.35	0.35	0.17	NA	C	colmop	1	shrub
567	2022	5	0.025	0.35	0.32	0.17	NA	C	colmop	1	shrub
568	2022	5	0.025	0.14	0.26	0.16	NA	C	colmop	1	shrub
569	2022	5	0.025	0.25	0.3	0.15	NA	C	colmop	1	shrub
570	2022	5	0.025	0.25	0.3	0.2	NA	C	colmop	1	shrub
571	2022	5	0.025	0.4	0.5	0.2	NA	C	colmop	1	shrub
572	2022	5	0.025	0.35	0.4	0.14	NA	G	colmop	1	shrub
573	2022	5	0.025	0.14	0.12	0.06	NA	C	colmop	1	shrub
574	2022	5	0.025	0.25	0.1	0.07	NA	G	colmop	1	shrub
575	2022	5	0.025	0.2	0.2	0.2	NA	G	colmop	1	shrub
576	2022	5	0.025	0.12	0.14	0.12	NA	C	colmop	1	shrub
577	2022	5	0.025	0.16	0.34	0.1	NA	G	colmop	1	shrub
578	2022	5	0.025	0.2	0.2	0.2	NA	C	colmop	1	shrub
579	2022	5	0.025	0.18	0.16	0.15	NA	C	colmop	1	shrub
580	2022	5	0.025	0.18	0.2	0.17	NA	C	colmop	1	shrub
581	2022	5	0.025	0.37	0.3	0.15	NA	C	colmop	1	shrub
582	2022	5	0.025	0.16	0.2	0.08	NA	G	colmop	1	shrub
583	2022	5	0.025	0.08	0.08	0.05	NA	G	colmop	1	shrub
584	2022	5	0.025	0.09	0.06	0.06	NA	G	colmop	1	shrub
585	2022	5	0.025	0.2	0.2	0.14	NA	C	colmop	1	shrub
586	2022	5	0.025	0.22	0.18	0.18	NA	G	colmop	1	shrub
587	2022	5	0.05	0.7	1.3	0.85	NA	C	colmop	1	shrub
588	2022	5	0.025	0.17	0.35	0.12	NA	A	colmop	1	shrub
589	2022	5	0.025	0.01	0.14	0.12	NA	C	colmop	1	shrub
590	2022	5	0.025	0.15	0.2	0.1	NA	G	colmop	1	shrub
591	2022	5	0.025	0.18	0.28	0.15	NA	G	colmop	1	shrub
592	2022	5	0.025	0.16	0.2	0.15	NA	G	colmop	1	shrub
593	2022	5	0.025	0.5	0.4	0.15	NA	G	colmop	1	shrub
594	2022	5	0.025	0.1	0.05	0.05	NA	G	colmop	1	shrub
595	2022	5	0.025	0.1	0.05	0.05	NA	G	colmop	1	shrub
596	2022	5	0.025	0.27	0.27	0.13	NA	G	colmop	1	shrub
597	2022	5	0.025	0.2	0.2	0.15	NA	C	colmop	1	shrub
598	2022	5	0.025	0.2	0.44	0.25	NA	C	colmop	1	shrub
599	2022	5	0.025	0.5	0.5	0.3	NA	G	colmop	1	shrub
600	2022	5	0.025	0.4	0.2	0.2	NA	G	colmop	1	shrub
601	2022	5	0.025	0.27	0.3	0.2	NA	C	colmop	1	shrub
602	2022	5	0.025	0.4	0.9	0.75	NA	C	colmop	1	shrub
603	2022	5	0.025	0.08	0.12	0.07	NA	C	colmop	1	shrub
604	2022	5	0.025	0.45	0.35	0.2	NA	G	colmop	1	shrub
605	2022	5	0.025	0.22	0.34	0.15	NA	G	colmop	1	shrub
606	2022	5	0.05	1.2	1	0.95	NA	G	colmop	1	shrub
607	2022	5	0.05	1.3	1.5	1.3	NA	C	colmop	1	shrub
608	2022	5	0.025	0.1	0.35	0.3	NA	A	colmop	1	shrub
609	2022	5	0.025	0.3	0.4	0.3	NA	C	colmop	1	shrub
610	2022	5	0.025	0.15	0.25	0.15	NA	C	colmop	1	shrub
611	2022	5	0.025	0.15	0.25	0.1	NA	C	colmop	1	shrub
612	2022	5	0.025	0.4	0.3	0.15	NA	G	colmop	1	shrub
613	2022	5	0.025	0.45	0.45	0.35	NA	C	colmop	1	shrub
614	2022	5	0.05	1.2	0.8	0.8	NA	C	colmop	1	shrub
615	2022	5	0.025	0.2	0.37	0.15	NA	G	colmop	1	shrub
616	2022	5	0.05	0.65	1	0.45	NA	C	colmop	1	shrub
617	2022	5	0.05	0.6	0.7	0.65	NA	C	colmop	1	shrub
618	2022	5	0.025	0.15	0.35	0.2	NA	C	colmop	1	shrub
619	2022	5	0.05	0.9	1.2	1	NA	C	colmop	1	shrub
620	2022	5	0.025	0.3	0.45	0.25	NA	C	colmop	1	shrub
621	2022	5	0.05	0.8	1	0.65	NA	C	colmop	1	shrub
622	2022	5	0.05	0.85	1.1	0.9	NA	C	colmop	1	shrub
623	2022	5	0.05	0.6	0.45	0.25	NA	C	colmop	1	shrub
624	2022	5	0.05	0.6	0.4	0.3	NA	G	colmop	1	shrub
625	2022	5	0.025	0.15	0.2	0.15	NA	C	colmop	1	shrub
626	2022	5	0.025	0.2	0.3	0.2	NA	C	colmop	1	shrub
627	2022	5	0.05	1	0.9	0.7	NA	C	colmop	1	shrub
628	2022	5	0.025	0.2	0.25	0.3	NA	G	colmop	1	shrub
629	2022	5	0.025	0.25	0.35	0.2	NA	C	colmop	1	shrub
630	2022	5	0.025	0.2	0.25	0.15	NA	C	colmop	1	shrub
631	2022	5	0.025	0.35	0.55	0.4	NA	C	colmop	1	shrub
632	2022	5	0.025	0.1	0.07	0.07	NA	G	colmop	1	shrub
633	2022	5	0.05	2.4	2.9	1.8	NA	A	colmop	1	shrub
634	2022	5	0.05	1.8	2.2	1.7	NA	C	colmop	1	shrub
635	2022	5	0.05	1.8	1.6	1.3	NA	C	colmop	1	shrub
636	2022	5	0.05	1	1.2	1	NA	C	colmop	1	shrub
637	2022	5	0.05	1.2	1.2	1	NA	C	colmop	1	shrub
638	2022	5	0.05	0.7	0.4	0.2	NA	G	colmop	1	shrub
639	2022	5	0.05	0.55	0.6	0.4	NA	C	colmop	1	shrub
640	2022	5	0.05	0.8	0.8	0.7	NA	C	colmop	1	shrub
641	2022	5	0.05	1.2	1.1	1	NA	C	colmop	1	shrub
642	2022	5	0.05	0.6	0.9	0.8	NA	C	colmop	1	shrub
643	2022	5	0.05	1.2	1.3	1.1	NA	C	colmop	1	shrub
644	2022	5	0.05	1.7	1.4	1.2	NA	G	colmop	1	shrub
645	2022	5	0.05	0.6	1.1	0.7	NA	C	colmop	1	shrub
646	2022	5	0.05	1	0.8	0.7	NA	C	colmop	1	shrub
647	2022	5	0.05	0.6	0.8	0.7	NA	C	colmop	1	shrub
648	2022	5	0.05	0.8	0.8	0.9	NA	G	colmop	1	shrub
649	2022	5	0.05	0.7	0.7	0.5	NA	C	colmop	1	shrub
650	2022	5	0.05	1.5	1.9	1.9	NA	F	colmop	1	shrub
651	2022	5	0.05	1.2	1.4	0.8	NA	C	colmop	1	shrub
652	2022	5	0.05	0.9	1.1	0.7	NA	C	colmop	1	shrub
653	2022	5	0.05	1.5	1.7	1.4	NA	C	colmop	1	shrub
654	2022	5	0.05	0.8	0.6	0.4	NA	C	colmop	1	shrub
655	2022	5	0.05	1	0.8	0.4	NA	G	colmop	1	shrub
656	2022	5	0.05	1	1.3	0.7	NA	C	colmop	1	shrub
657	2022	5	0.05	2	1.9	2	NA	E	colmop	1	shrub
658	2022	5	0.05	2.7	2.4	2.4	NA	C	colmop	1	shrub
659	2022	5	0.05	1.9	1	1.3	NA	G	colmop	1	shrub
660	2022	5	0.05	2.4	2.2	2	NA	E	colmop	1	shrub
661	2022	5	0.05	2.2	1.5	1.5	NA	G	colmop	1	shrub
662	2022	5	0.05	2.9	1.8	1.4	NA	G	colmop	1	shrub
663	2022	7	0.0125	1.99	1.9	1.6	NA	G	colmop	1	shrub
664	2022	7	0.0125	1.7	2.1	1.8	NA	G	colmop	1	shrub
665	2022	7	0.0125	1.2	1.5	1.2	NA	G	colmop	1	shrub
666	2022	7	0.0125	0.6	0.7	0.7	NA	C	colmop	1	shrub
667	2022	7	0.0125	0.3	1.2	0.4	NA	C	colmop	1	shrub
668	2022	7	0.0125	1.1	0.9	0.6	NA	A	colmop	1	shrub
669	2022	7	0.0125	0.3	0.22	0.06	NA	A	colmop	1	shrub
670	2022	7	0.0125	0.7	1.2	0.7	NA	C	colmop	1	shrub
671	2022	7	0.0125	0.9	1.3	1.1	NA	F	colmop	1	shrub
672	2022	7	0.0125	0.07	0.06	0.04	NA	A	colmop	1	shrub
673	2022	7	0.0125	1.3	0.5	0.3	NA	G	colmop	1	shrub
674	2022	7	0.0125	1.1	1.1	0.4	NA	G	colmop	1	shrub
675	2022	7	0.0125	0.2	0.3	0.2	NA	C	colmop	1	shrub
676	2022	7	0.0125	0.8	1.1	0.6	NA	C	colmop	1	shrub
677	2022	7	0.0125	0.15	0.24	0.2	NA	C	colmop	1	shrub
678	2022	7	0.0125	0.09	0.14	0.1	NA	C	colmop	1	shrub
679	2022	7	0.0125	0.1	0.07	0.06	NA	C	colmop	1	shrub
680	2022	7	0.0125	0.3	0.3	0.1	NA	C	colmop	1	shrub
681	2022	7	0.0125	1	1.3	0.8	NA	C	colmop	1	shrub
682	2022	7	0.0125	0.06	0.9	0.8	NA	C	colmop	1	shrub
683	2022	7	0.0125	1.3	1.2	0.7	NA	G	colmop	1	shrub
684	2022	7	0.0125	0.9	0.9	0.7	NA	C	colmop	1	shrub
685	2022	7	0.0125	0.8	0.7	0.5	NA	C	colmop	1	shrub
686	2022	7	0.0125	1.7	1.2	1.1	NA	G	colmop	1	shrub
687	2022	7	0.0125	0.9	1.2	0.8	NA	C	colmop	1	shrub
688	2022	7	0.0125	1.1	1	1	NA	C	colmop	1	shrub
689	2022	7	0.0125	0.8	0.8	0.9	NA	C	colmop	1	shrub
690	2022	7	0.0125	0.6	0.7	0.4	NA	C	colmop	1	shrub
691	2022	7	0.0125	0.5	0.3	0.2	NA	G	colmop	1	shrub
692	2022	7	0.0125	1.1	1.1	0.6	NA	G	colmop	1	shrub
693	2022	7	0.0125	1.4	1.2	1	NA	C	colmop	1	shrub
694	2022	7	0.0125	1.3	1.1	1.3	NA	C	colmop	1	shrub
695	2022	7	0.0125	1.3	1.4	1.1	NA	G	colmop	1	shrub
696	2022	7	0.0125	1.3	0.9	1.1	NA	G	colmop	1	shrub
697	2022	7	0.0125	1	0.8	0.4	NA	C	colmop	1	shrub
698	2022	7	0.0125	0.7	0.8	0.5	NA	C	colmop	1	shrub
699	2022	7	0.0125	0.5	0.4	0.3	NA	G	colmop	1	shrub
700	2022	7	0.0125	1.2	0.8	1	NA	G	colmop	1	shrub
701	2022	7	0.0125	0.9	1.1	0.6	NA	C	colmop	1	shrub
702	2022	7	0.0125	0.5	0.6	0.6	NA	C	colmop	1	shrub
703	2022	7	0.0125	0.9	0.9	1	NA	C	colmop	1	shrub
704	2022	7	0.0125	1.1	0.9	1	NA	C	colmop	1	shrub
705	2022	7	0.0125	0.7	0.5	0.5	NA	C	colmop	1	shrub
706	2022	7	0.0125	0.8	1	0.5	NA	C	colmop	1	shrub
707	2022	7	0.0125	1.1	0.6	0.6	NA	C	colmop	1	shrub
708	2022	7	0.0125	1.2	1.5	1.4	NA	F	colmop	1	shrub
709	2022	7	0.0125	1	0.8	1.3	NA	C	colmop	1	shrub
710	2022	7	0.0125	0.8	0.8	0.7	NA	C	colmop	1	shrub
711	2022	7	0.0125	0.9	1.1	1.2	NA	F	colmop	1	shrub
712	2022	7	0.0125	1.3	0.9	0.6	NA	G	colmop	1	shrub
713	2022	7	0.0125	0.7	0.6	0.7	NA	C	colmop	1	shrub
714	2022	7	0.0125	0.8	0.8	0.8	NA	C	colmop	1	shrub
715	2022	7	0.0125	1.3	1.6	1.2	NA	C	colmop	1	shrub
716	2022	7	0.0125	0.9	1.1	0.9	NA	C	colmop	1	shrub
717	2022	9	0.0125	2.9	4.3	2.6	NA	C	colmop	1	shrub
718	2022	9	0.0125	2.8	1.4	1.2	NA	G	colmop	1	shrub
719	2022	9	0.0125	1.5	1.7	1.3	NA	C	colmop	1	shrub
720	2022	9	0.0125	0.7	0.7	0.3	NA	C	colmop	1	shrub
721	2022	9	0.0125	0.9	1.4	1.2	NA	C	colmop	1	shrub
722	2022	9	0.0125	0.5	0.4	0.4	NA	C	colmop	1	shrub
723	2022	9	0.0125	0.5	0.6	0.3	NA	C	colmop	1	shrub
724	2022	9	0.0125	2.8	2.2	1.7	NA	C	colmop	1	shrub
725	2022	9	0.0125	2.9	2.2	2.3	NA	C	colmop	1	shrub
726	2022	9	0.0125	0.4	0.25	0.2	NA	G	colmop	1	shrub
727	2022	9	0.0125	0.4	0.5	0.5	NA	C	colmop	1	shrub
728	2022	9	0.0125	0.5	0.5	0.4	NA	C	colmop	1	shrub
729	2022	9	0.0125	0.75	0.8	0.4	NA	C	colmop	1	shrub
730	2022	9	0.0125	2.4	1.2	1.1	NA	G	colmop	1	shrub
731	2022	9	0.0125	1.4	0.8	0.6	NA	G	colmop	1	shrub
732	2022	9	0.0125	1.1	1	0.8	NA	C	colmop	1	shrub
733	2022	9	0.0125	0.6	0.9	0.4	NA	C	colmop	1	shrub
734	2022	9	0.0125	1.7	1.2	0.8	NA	C	colmop	1	shrub
735	2022	9	0.0125	3	1.2	1.2	NA	G	colmop	1	shrub
736	2022	9	0.0125	1.8	1.7	1.3	NA	A	colmop	1	shrub
737	2022	9	0.0125	0.4	0.4	0.3	NA	C	colmop	1	shrub
738	2022	9	0.0125	0.3	0.3	0.2	NA	C	colmop	1	shrub
739	2022	9	0.0125	0.3	0.5	0.4	NA	C	colmop	1	shrub
740	2022	9	0.0125	0.5	0.6	0.3	NA	C	colmop	1	shrub
741	2022	9	0.0125	1.3	1.1	0.7	NA	C	colmop	1	shrub
742	2022	9	0.0125	2.1	1.4	1.5	NA	C	colmop	1	shrub
743	2022	9	0.0125	1	1.3	1	NA	C	colmop	1	shrub
744	2022	9	0.0125	0.5	0.5	0.3	NA	C	colmop	1	shrub
745	2022	9	0.0125	0.9	0.7	0.6	NA	C	colmop	1	shrub
746	2022	9	0.0125	2.7	1.8	2.2	NA	G	colmop	1	shrub
747	2022	9	0.0125	0.7	1.1	1.1	NA	C	colmop	1	shrub
748	2022	9	0.0125	0.5	0.6	0.4	NA	C	colmop	1	shrub
749	2022	9	0.0125	0.6	0.8	0.5	NA	C	colmop	1	shrub
750	2022	9	0.0125	0.4	0.6	0.4	NA	C	colmop	1	shrub
751	2022	9	0.0125	0.5	0.6	0.6	NA	C	colmop	1	shrub
752	2022	9	0.0125	0.6	0.7	0.6	NA	C	colmop	1	shrub
753	2022	9	0.0125	0.8	0.7	0.7	NA	C	colmop	1	shrub
754	2022	9	0.0125	0.9	0.6	0.3	NA	G	colmop	1	shrub
755	2022	9	0.0125	0.9	0.6	0.6	NA	G	colmop	1	shrub
756	2022	9	0.0125	0.9	0.6	0.3	NA	G	colmop	1	shrub
757	2022	9	0.0125	0.7	0.5	0.5	NA	C	colmop	1	shrub
758	2022	9	0.0125	0.8	0.9	0.7	NA	C	colmop	1	shrub
759	2022	9	0.0125	0.3	0.3	0.2	NA	C	colmop	1	shrub
760	2022	9	0.0125	0.4	0.3	0.2	NA	C	colmop	1	shrub
761	2022	9	0.0125	0.4	0.45	0.15	NA	C	colmop	1	shrub
762	2022	9	0.0125	0.4	0.3	0.1	NA	C	colmop	1	shrub
763	2022	9	0.0125	0.4	0.25	0.25	NA	C	colmop	1	shrub
764	2022	9	0.0125	0.6	0.8	0.7	NA	F	colmop	1	shrub
765	2022	9	0.0125	0.2	0.5	0.2	NA	C	colmop	1	shrub
766	2022	9	0.0125	0.4	0.3	0.2	NA	C	colmop	1	shrub
767	2022	9	0.0125	0.4	0.6	0.4	NA	C	colmop	1	shrub
768	2022	9	0.0125	0.5	0.5	0.6	NA	C	colmop	1	shrub
769	2022	9	0.0125	0.9	0.8	0.7	NA	C	colmop	1	shrub
770	2022	9	0.0125	0.8	0.4	0.2	NA	G	colmop	1	shrub
771	2022	9	0.0125	0.65	0.6	0.5	NA	C	colmop	1	shrub
772	2022	9	0.0125	0.6	0.8	0.5	NA	C	colmop	1	shrub
773	2022	9	0.0125	0.4	0.8	0.6	NA	C	colmop	1	shrub
774	2022	9	0.0125	0.1	0.25	0.2	NA	C	colmop	1	shrub
775	2022	9	0.0125	0.4	0.4	0.4	NA	C	colmop	1	shrub
776	2022	9	0.0125	0.6	0.5	0.3	NA	C	colmop	1	shrub
777	2022	9	0.0125	0.4	0.5	0.3	NA	C	colmop	1	shrub
778	2022	9	0.0125	0.4	0.3	0.15	NA	G	colmop	1	shrub
779	2022	9	0.0125	0.5	0.3	0.2	NA	G	colmop	1	shrub
780	2022	9	0.0125	0.7	0.5	0.1	NA	G	colmop	1	shrub
781	2022	9	0.0125	0.4	0.3	0.15	NA	C	colmop	1	shrub
782	2022	9	0.0125	0.5	0.4	0.3	NA	C	colmop	1	shrub
783	2022	9	0.0125	0.7	0.7	0.5	NA	C	colmop	1	shrub
784	2022	9	0.0125	0.4	0.3	0.3	NA	G	colmop	1	shrub
785	2022	9	0.0125	0.7	0.25	0.2	NA	G	colmop	1	shrub
786	2022	9	0.0125	0.7	0.3	0.3	NA	G	colmop	1	shrub
787	2022	9	0.0125	0.6	0.5	0.4	NA	C	colmop	1	shrub
788	2022	9	0.0125	0.7	0.4	0.3	NA	C	colmop	1	shrub
789	2022	9	0.0125	0.7	0.2	0.25	NA	G	colmop	1	shrub
790	2022	9	0.0125	0.6	0.5	0.15	NA	G	colmop	1	shrub
791	2022	9	0.0125	0.3	0.3	0.2	NA	C	colmop	1	shrub
792	2022	9	0.0125	0.7	0.7	0.35	NA	G	colmop	1	shrub
793	2022	9	0.0125	0.25	0.3	0.2	NA	C	colmop	1	shrub
794	2022	9	0.0125	0.7	0.25	0.15	NA	G	colmop	1	shrub
795	2022	9	0.0125	0.9	0.4	0.4	NA	G	colmop	1	shrub
796	2022	9	0.0125	0.7	0.5	0.2	NA	C	colmop	1	shrub
797	2022	9	0.0125	0.5	0.6	0.3	NA	C	colmop	1	shrub
798	2022	9	0.0125	0.4	0.4	0.3	NA	C	colmop	1	shrub
799	2022	9	0.0125	0.4	0.9	0.4	NA	C	colmop	1	shrub
800	2022	9	0.0125	0.3	0.4	0.4	NA	C	colmop	1	shrub
801	2022	9	0.0125	0.25	0.8	0.4	NA	C	colmop	1	shrub
802	2022	9	0.0125	0.25	0.4	0.2	NA	C	colmop	1	shrub
803	2022	9	0.0125	0.7	0.35	0.3	NA	C	colmop	1	shrub
804	2022	9	0.0125	0.6	0.5	0.3	NA	C	colmop	1	shrub
805	2022	9	0.0125	0.6	0.7	0.3	NA	C	colmop	1	shrub
806	2022	9	0.0125	0.8	0.5	0.3	NA	G	colmop	1	shrub
807	2022	9	0.0125	0.7	0.3	0.3	NA	C	colmop	1	shrub
808	2022	9	0.0125	0.4	0.6	0.4	NA	C	colmop	1	shrub
809	2022	9	0.0125	0.9	0.6	0.4	NA	C	colmop	1	shrub
810	2022	9	0.0125	0.6	0.4	0.3	NA	C	colmop	1	shrub
811	2022	9	0.0125	0.7	0.3	0.2	NA	G	colmop	1	shrub
812	2022	9	0.0125	0.4	0.35	0.2	NA	C	colmop	1	shrub
813	2022	9	0.0125	0.8	0.5	0.3	NA	G	colmop	1	shrub
814	2022	9	0.0125	0.9	0.5	0.3	NA	G	colmop	1	shrub
815	2022	9	0.0125	0.6	0.45	0.3	NA	G	colmop	1	shrub
816	2022	9	0.0125	0.6	0.3	0.15	NA	G	colmop	1	shrub
817	2022	9	0.0125	0.4	0.4	0.5	NA	C	colmop	1	shrub
818	2022	9	0.0125	1.4	1	0.85	NA	G	colmop	1	shrub
819	2022	9	0.0125	0.7	0.3	0.2	NA	C	colmop	1	shrub
820	2022	9	0.0125	1	0.6	0.4	NA	G	colmop	1	shrub
821	2022	9	0.0125	0.8	0.4	0.4	NA	G	colmop	1	shrub
822	2022	9	0.0125	0.6	0.7	0.5	NA	C	colmop	1	shrub
823	2022	9	0.0125	0.7	0.7	0.4	NA	C	colmop	1	shrub
824	2022	9	0.0125	1.15	0.6	0.3	NA	G	colmop	1	shrub
825	2022	9	0.0125	0.7	0.7	0.5	NA	C	colmop	1	shrub
826	2022	9	0.0125	1.2	0.5	0.3	NA	G	colmop	1	shrub
827	2022	9	0.0125	1.2	0.7	0.4	NA	G	colmop	1	shrub
828	2022	9	0.0125	0.8	0.35	0.35	NA	G	colmop	1	shrub
829	2022	9	0.0125	1.1	0.35	0.2	NA	G	colmop	1	shrub
830	2022	9	0.0125	0.6	0.25	0.3	NA	C	colmop	1	shrub
831	2022	9	0.0125	0.6	0.2	0.25	NA	G	colmop	1	shrub
832	2022	9	0.0125	0.7	0.35	0.25	NA	G	colmop	1	shrub
833	2022	9	0.0125	0.65	0.25	0.2	NA	G	colmop	1	shrub
834	2022	9	0.0125	0.75	0.45	0.3	NA	G	colmop	1	shrub
835	2022	9	0.0125	0.85	0.45	0.3	NA	G	colmop	1	shrub
836	2022	9	0.0125	0.75	0.35	0.3	NA	G	colmop	1	shrub
837	2022	9	0.0125	0.4	0.2	0.15	NA	C	colmop	1	shrub
838	2022	9	0.0125	0.55	0.3	0.2	NA	G	colmop	1	shrub
839	2022	9	0.0125	0.5	0.45	0.3	NA	C	colmop	1	shrub
840	2022	9	0.0125	0.2	0.3	0.2	NA	A	colmop	1	shrub
841	2022	10	0.025	2.3	1.7	1.4	NA	E	colmop	1	shrub
842	2022	10	0.025	2.9	1.5	1.7	NA	G	colmop	1	shrub
843	2022	10	0.025	2.7	2	2.4	NA	A	colmop	1	shrub
844	2022	10	0.025	2.3	1.6	2	NA	G	colmop	1	shrub
845	2022	10	0.025	2.9	1.5	1.7	NA	E	colmop	1	shrub
846	2022	10	0.025	2.6	1.5	1.7	NA	E	colmop	1	shrub
847	2022	10	0.025	1.4	1.2	1.2	NA	G	colmop	1	shrub
848	2022	10	0.025	2.9	1.9	2.1	NA	F	colmop	1	shrub
849	2022	10	0.025	1.5	1.6	1.5	NA	E	colmop	1	shrub
850	2022	10	0.025	2.7	2.5	3.2	NA	G	colmop	1	shrub
851	2022	10	0.025	1.4	1.3	1.1	NA	E	colmop	1	shrub
852	2022	10	0.025	1	0.8	0.6	NA	E	colmop	1	shrub
853	2022	10	0.025	1.1	1.4	1.5	NA	E	colmop	1	shrub
854	2022	10	0.025	2.9	2.5	2.6	NA	G	colmop	1	shrub
855	2022	5	0.125	3.4	5	5.6	NA	C	commos	1	shrub
856	2022	7	0.125	0.55	0.4	0.2	NA	G	comapi	1	shrub
857	2022	7	0.125	0.7	0.8	0.2	NA	C	comapi	1	shrub
858	2022	2	0.075	0.3	0.24	0.12	NA	C	commos	1	shrub
859	2022	3	0.075	4.2	4.5	4.6	NA	C	commos	1	shrub
860	2022	3	0.075	5.4	7.2	8.5	NA	C	commos	1	shrub
861	2022	9	0.0125	0.6	0.7	0.5	NA	C	cougla	1	shrub
862	2022	2	0.075	0.98	0.9	0.58	NA	C	cougla	1	shrub
863	2022	2	0.075	1.1	1.2	1.3	NA	C	cougla	1	shrub
864	2022	2	0.075	1.1	1.5	1.5	NA	C	cougla	1	shrub
865	2022	2	0.075	0.9	1.6	0.9	NA	C	cougla	1	shrub
866	2022	3	0.075	0.6	1.15	0.95	NA	F	cougla	1	shrub
867	2022	3	0.075	0.9	2.1	1.5	NA	F	cougla	1	shrub
868	2022	4	0.025	0.5	0.7	0.5	NA	C	cougla	1	shrub
869	2022	4	0.025	0.75	0.75	0.4	NA	C	cougla	1	shrub
870	2022	4	0.025	0.4	0.45	0.4	NA	C	cougla	1	shrub
871	2022	4	0.025	0.25	0.8	0.6	NA	C	cougla	1	shrub
872	2022	4	0.025	0.4	0.5	0.45	NA	C	cougla	1	shrub
873	2022	4	0.025	0.5	0.6	0.65	NA	C	cougla	1	shrub
874	2022	4	0.025	0.35	0.5	0.35	NA	C	cougla	1	shrub
875	2022	4	0.025	0.35	0.25	0.2	NA	C	cougla	1	shrub
876	2022	4	0.025	0.2	0.15	0.15	NA	C	cougla	1	shrub
877	2022	4	0.025	0.35	0.45	0.25	NA	C	cougla	1	shrub
878	2022	4	0.025	0.45	0.35	0.35	NA	C	cougla	1	shrub
879	2022	4	0.025	0.45	0.6	0.7	NA	C	cougla	1	shrub
880	2022	4	0.025	0.25	0.15	0.1	NA	C	cougla	1	shrub
881	2022	4	0.025	0.45	0.15	0.2	NA	C	cougla	1	shrub
882	2022	4	0.025	0.3	0.45	0.3	NA	C	cougla	1	shrub
883	2022	4	0.025	0.33	0.35	0.17	NA	C	cougla	1	shrub
884	2022	4	0.025	0.2	0.37	0.2	NA	C	cougla	1	shrub
885	2022	4	0.025	0.32	0.5	0.3	NA	C	cougla	1	shrub
886	2022	4	0.025	0.2	0.15	0.1	NA	C	cougla	1	shrub
887	2022	4	0.025	0.4	0.45	0.2	NA	C	cougla	1	shrub
888	2022	4	0.025	0.25	0.35	0.15	NA	C	cougla	1	shrub
889	2022	4	0.025	0.45	0.5	0.3	NA	C	cougla	1	shrub
890	2022	4	0.025	0.25	0.18	0.2	NA	C	cougla	1	shrub
891	2022	4	0.025	0.25	0.28	0.1	NA	C	cougla	1	shrub
892	2022	4	0.025	0.6	1.2	0.6	NA	C	cougla	1	shrub
893	2022	7	0.0125	0.85	1.3	1	NA	C	cougla	1	shrub
894	2022	7	0.0125	1.2	1	1.1	NA	C	cougla	1	shrub
895	2022	7	0.0125	0.8	1.1	0.9	NA	C	cougla	1	shrub
896	2022	9	0.0125	0.8	1.8	1.3	NA	F	cougla	1	shrub
897	2022	9	0.0125	0.7	1	0.5	NA	C	cougla	1	shrub
898	2022	9	0.0125	1.5	2.2	1.7	NA	F	cougla	1	shrub
899	2022	9	0.0125	0.6	0.5	0.4	NA	C	cougla	1	shrub
900	2022	9	0.0125	1.22	1	0.5	NA	C	cougla	1	shrub
901	2022	7	0.0125	0.08	0.08	0.14	NA	C	diccin	1	shrub
902	2022	7	0.125	2.2	1.5	1.4	NA	G	diolou	1	shrub
903	2022	5	0.05	2.8	1.2	1.5	NA	G	drymos	1	shrub
904	2022	5	0.125	2.1	2	1.5	NA	G	drymos	1	shrub
905	2022	5	0.125	0.2	0.6	0.25	NA	F	drymos	1	shrub
906	2022	5	0.05	0.45	0.5	0.5	NA	C	ehramo	1	shrub
907	2022	10	0.125	0.2	1	0.5	NA	A	ehramo	1	shrub
908	2022	2	0.075	1.1	1.1	1.1	NA	C	fluvir	1	shrub
909	2022	2	0.075	0.8	0.7	0.5	NA	C	fluvir	1	shrub
910	2022	5	0.125	0.9	1.2	1.2	NA	C	fluvir	1	shrub
911	2022	9	0.0125	2.5	1.7	2.2	NA	F	fluvir	1	shrub
912	2022	10	0.125	0.95	0.9	0.95	NA	C	fluvir	1	shrub
913	2022	3	0.075	1.1	0.8	0.3	NA	C	grelep	1	shrub
914	2022	7	0.125	2.3	3.3	2.3	NA	C	hipcre	1	shrub
915	2022	7	0.125	1.2	0.9	0.8	NA	B	hipcre	1	shrub
916	2022	7	0.125	0.6	0.4	0.4	NA	B	hipcre	1	shrub
917	2022	7	0.125	0.6	0.5	0.3	NA	B	hipcre	1	shrub
918	2022	5	0.125	1.5	1.4	1.5	NA	F	hipind	1	shrub
919	2022	5	0.125	0.8	0.9	0.25	NA	C	hipind	1	shrub
920	2022	5	0.125	1	1.5	1.2	NA	G	hipind	1	shrub
921	2022	5	0.125	1.2	2	2	NA	C	hipind	1	shrub
922	2022	7	0.125	0.9	1.5	2	NA	C	hipind	1	shrub
923	2022	7	0.125	0.8	1	1.1	NA	C	hipind	1	shrub
924	2022	9	0.0125	0.5	0.2	0.2	NA	C	jasste	1	shrub
925	2022	9	0.0125	0.9	0.3	0.1	NA	C	jasste	1	shrub
926	2022	9	0.0125	0.2	0.1	0.1	NA	C	jasste	1	shrub
927	2022	9	0.0125	0.5	0.2	0.1	NA	C	jasste	1	shrub
928	2022	3	0.0375	0.1	0.15	0.1	NA	C	maepar	1	shrub
929	2022	3	0.0375	0.1	0.1	0.1	NA	C	maepar	1	shrub
930	2022	3	0.0375	0.17	0.3	0.15	NA	C	maepar	1	shrub
931	2022	3	0.0375	0.2	0.14	0.14	NA	C	maepar	1	shrub
932	2022	3	0.0375	0.07	0.04	0.04	NA	G	maepar	1	shrub
933	2022	3	0.0375	0.04	0.1	0.04	NA	C	maepar	1	shrub
934	2022	3	0.0375	0.06	0.07	0.05	NA	C	maepar	1	shrub
935	2022	3	0.0375	0.22	0.35	0.22	NA	C	maepar	1	shrub
936	2022	3	0.0375	0.1	0.3	0.15	NA	C	maepar	1	shrub
937	2022	3	0.0375	0.06	0.05	0.05	NA	C	maepar	1	shrub
938	2022	3	0.0375	0.12	0.1	0.1	NA	C	maepar	1	shrub
939	2022	3	0.0375	0.2	0.15	0.08	NA	C	maepar	1	shrub
940	2022	3	0.0375	0.04	0.04	0.04	NA	G	maepar	1	shrub
941	2022	3	0.0375	0.16	0.16	0.1	NA	C	maepar	1	shrub
942	2022	3	0.0375	0.25	0.3	0.16	NA	C	maepar	1	shrub
943	2022	3	0.0375	0.2	0.25	0.08	NA	C	maepar	1	shrub
944	2022	3	0.0375	0.3	0.2	0.1	NA	C	maepar	1	shrub
945	2022	3	0.0375	0.4	0.1	0.06	NA	G	maepar	1	shrub
946	2022	3	0.0375	0.35	0.05	0.05	NA	G	maepar	1	shrub
947	2022	3	0.0375	0.2	0.3	0.15	NA	C	maepar	1	shrub
948	2022	4	0.025	0.35	0.3	0.15	NA	C	maepar	1	shrub
949	2022	7	0.0125	0.1	0.06	0.08	NA	F	maepar	1	shrub
950	2022	7	0.0125	0.12	0.08	0.05	NA	F	maepar	1	shrub
951	2022	7	0.0125	0.08	0.1	0.05	NA	F	maepar	1	shrub
952	2022	7	0.0125	0.13	0.2	0.1	NA	C	maepar	1	shrub
953	2022	9	0.0125	0.15	0.15	0.15	NA	C	maepar	1	shrub
954	2022	9	0.0125	0.12	0.12	0.12	NA	C	maepar	1	shrub
955	2022	9	0.0125	0.2	0.15	0.1	NA	A	maepar	1	shrub
956	2022	9	0.0125	0.15	0.15	0.1	NA	A	maepar	1	shrub
957	2022	9	0.0125	0.4	0.8	0.4	NA	C	maepar	1	shrub
958	2022	9	0.0125	0.3	0.2	0.3	NA	C	maepar	1	shrub
959	2022	9	0.0125	0.1	0.2	0.2	NA	A	maepar	1	shrub
960	2022	9	0.0125	0.1	0.2	0.05	NA	A	maepar	1	shrub
961	2022	9	0.0125	0.3	0.3	0.03	NA	A	maepar	1	shrub
962	2022	9	0.0125	0.4	0.5	0.4	NA	C	maepar	1	shrub
963	2022	10	0.125	0.7	0.7	0.5	NA	F	maepar	1	shrub
964	2022	9	0.0125	2.6	0.9	1.1	NA	G	maracu	1	shrub
965	2022	9	0.0125	0.6	0.5	0.3	NA	G	maracu	1	shrub
966	2022	9	0.0125	0.6	0.3	0.3	NA	C	maracu	1	shrub
967	2022	9	0.0125	0.5	0.3	0.4	NA	C	maracu	1	shrub
968	2022	7	0.0125	0.7	0.05	0.1	NA	A	pavgra	1	shrub
969	2022	7	0.0125	0.21	0.27	0.08	NA	C	pavgra	1	shrub
970	2022	7	0.0125	0.13	0.09	0.07	NA	C	pavgra	1	shrub
971	2022	7	0.0125	0.12	0.12	0.11	NA	C	pavgra	1	shrub
972	2022	9	0.0125	1.4	1.4	1.2	NA	C	rhizam	1	shrub
973	2022	2	0.075	0.22	0.12	0.1	NA	G	salper	1	shrub
974	2022	10	0.125	0.5	0.2	0.1	NA	G	salper	1	shrub
975	2022	10	0.125	0.5	0.3	0.3	NA	G	salper	1	shrub
976	2022	10	0.125	0.2	0.4	0.2	NA	F	salper	1	shrub
977	2022	4	0.025	0.2	0.25	0.15	NA	C	senocc	1	shrub
978	2022	4	0.025	0.25	0.2	0.15	NA	C	senocc	1	shrub
979	2022	4	0.025	0.2	0.12	0.12	NA	C	senocc	1	shrub
980	2022	4	0.025	0.12	0.12	0.1	NA	C	senocc	1	shrub
981	2022	4	0.25	0.5	0.5	0.4	NA	E	terpru	1	shrub
982	2022	2	0.075	3	2.8	2.6	NA	C	thiafr	1	shrub
983	2022	2	0.075	1.3	0.8	0.4	NA	C	thiafr	1	shrub
984	2022	2	0.075	1.8	0.9	0.6	NA	C	thiafr	1	shrub
985	2022	3	0.075	1.1	2	1.1	NA	F	thiafr	1	shrub
986	2022	3	0.075	1.2	1.7	1.2	NA	C	thiafr	1	shrub
987	2022	5	0.125	0.4	0.45	0.25	NA	C	thiafr	1	shrub
988	2022	10	0.125	3.3	4.5	4.6	NA	C	thiafr	1	shrub
989	2022	10	0.125	3.1	2.1	3.2	NA	C	thiafr	1	shrub
990	2022	10	0.125	2.5	2.5	3.1	NA	C	thiafr	1	shrub
991	2022	10	0.125	1	0.7	0.4	NA	C	thiafr	1	shrub
992	2022	10	0.125	1	0.8	0.6	NA	F	thiafr	1	shrub
993	2022	10	0.125	1.8	1.8	1.8	NA	C	thiafr	1	shrub
994	2022	10	0.125	2.3	2.8	3.4	NA	C	thiafr	1	shrub
995	2022	10	0.125	2.7	1.3	1.5	NA	G	thiafr	1	shrub
996	2022	10	0.125	2.2	2	1.4	NA	C	thiafr	1	shrub
997	2022	10	0.125	1.4	0.9	1.4	NA	C	thiafr	1	shrub
998	2022	10	0.125	1.8	1.8	2.2	NA	C	thiafr	1	shrub
999	2022	10	0.125	2.4	2.7	2.9	NA	C	thiafr	1	shrub
1000	2022	4	0.25	2.9	4.1	3.8	NA	C	thiafr	1	shrub
1001	2022	4	0.25	2	2.6	2.1	NA	E	thiafr	1	shrub
1002	2022	5	0.125	0.1	0.2	0.2	NA	F	triall	1	shrub
1003	2022	5	0.125	0.5	0.45	0.5	NA	F	triall	1	shrub
1004	2022	10	0.125	0.7	0.2	0.4	NA	G	vitpay	1	shrub
1005	2014	4	0.25	2.6	0.7	1.3	NA	C	albant	1	shrub
1006	2014	4	0.25	0.35	0.4	0.3	NA	A	bosmos	1	shrub
1007	2014	4	0.25	0.85	0.8	0.9	NA	C	bosmos	1	shrub
1008	2014	4	0.25	2.6	4.48	3.3	NA	A	bosmos	1	shrub
1009	2014	4	0.25	2.9	4.65	4.02	NA	C	bosmos	1	shrub
1010	2014	4	0.25	2.4	2.47	2.63	NA	A	colmop	1	shrub
1011	2014	4	0.25	2.1	1.65	1.9	NA	A	colmop	1	shrub
1012	2014	4	0.25	2.7	2	2.5	NA	A	colmop	1	shrub
1013	2014	4	0.25	2.2	2.3	2.05	NA	A	colmop	1	shrub
1014	2014	4	0.25	2.4	1.3	1.3	NA	A	colmop	1	shrub
1015	2014	4	0.25	2.6	1.3	1.15	NA	C	colmop	1	shrub
1016	2014	4	0.25	2.4	2.4	2.1	NA	A	colmop	1	shrub
1017	2014	4	0.25	3	2.1	2.1	NA	A	colmop	1	shrub
1018	2014	4	0.25	2	2	1.7	NA	A	colmop	1	shrub
1019	2014	4	0.25	2.7	2.75	2.25	NA	A	colmop	1	shrub
1020	2014	4	0.25	2.2	2.75	2.2	NA	A	colmop	1	shrub
1021	2014	4	0.25	2.2	2.6	3.3	NA	A	colmop	1	shrub
1022	2014	4	0.25	2	1.95	1.9	NA	B	colmop	1	shrub
1023	2014	4	0.25	2.7	3.33	3.3	NA	A	colmop	1	shrub
1024	2014	4	0.25	2.4	2.75	2.68	NA	A	colmop	1	shrub
1025	2014	4	0.25	2.9	2.95	2.92	NA	A	colmop	1	shrub
1026	2014	4	0.25	2.4	4.2	4.1	NA	C	colmop	1	shrub
1027	2014	4	0.25	2.9	3	2.8	NA	A	colmop	1	shrub
1028	2014	4	0.25	3	2.31	1.68	NA	A	colmop	1	shrub
1029	2014	4	0.25	2.3	1.9	2.15	NA	A	colmop	1	shrub
1030	2014	4	0.025	0.45	0.6	0.25	NA	B	cougla	1	shrub
1031	2014	4	0.025	0.85	1.55	1.4	NA	G	cougla	1	shrub
1032	2014	4	0.025	0.75	0.85	1.34	NA	A	cougla	1	shrub
1033	2014	4	0.025	0.6	1.2	0.75	NA	A	cougla	1	shrub
1034	2014	4	0.025	0.7	1.58	0.68	NA	B	cougla	1	shrub
1035	2014	4	0.025	0.25	1	0.88	NA	A	cougla	1	shrub
1036	2014	4	0.025	0.25	0.25	0.15	NA	A	cougla	1	shrub
1037	2014	4	0.025	0.45	0.5	0.34	NA	A	cougla	1	shrub
1038	2014	4	0.025	0.45	0.9	0.75	NA	A	cougla	1	shrub
1039	2014	4	0.025	0.45	0.45	0.6	NA	A	cougla	1	shrub
1040	2014	4	0.025	0.2	0.18	0.18	NA	A	cougla	1	shrub
1041	2014	4	0.025	0.8	0.92	0.87	NA	A	cougla	1	shrub
1042	2014	4	0.025	0.6	0.82	0.65	NA	A	cougla	1	shrub
1043	2014	4	0.025	0.2	0.77	0.35	NA	C	cougla	1	shrub
1044	2014	4	0.025	0.5	0.8	0.7	NA	A	cougla	1	shrub
1045	2014	4	0.025	0.6	0.72	0.67	NA	C	cougla	1	shrub
1046	2014	4	0.025	0.25	0.33	0.23	NA	C	cougla	1	shrub
1047	2014	4	0.025	0.75	0.85	0.61	NA	A	cougla	1	shrub
1048	2014	4	0.025	0.05	0.25	0.15	NA	A	cougla	1	shrub
1049	2014	4	0.025	0.4	0.27	0.22	NA	A	cougla	1	shrub
1050	2014	4	0.025	0.45	0.5	0.6	NA	C	cougla	1	shrub
1051	2014	4	0.025	0.3	0.4	0.25	NA	C	cougla	1	shrub
1052	2014	4	0.025	0.2	0.7	0.42	NA	C	cougla	1	shrub
1053	2014	4	0.025	0.7	0.6	0.6	NA	A	cougla	1	shrub
1054	2014	4	0.025	0.3	1.45	0.95	NA	A	cougla	1	shrub
1055	2014	4	0.025	0.5	0.6	0.33	NA	A	cougla	1	shrub
1056	2014	4	0.025	0.6	0.65	0.48	NA	A	cougla	1	shrub
1057	2014	4	0.025	0.9	1.2	1.2	NA	C	cougla	1	shrub
1058	2014	4	0.025	0.7	0.4	0.47	NA	A	cougla	1	shrub
1059	2014	4	0.25	0.5	0.3	0.33	NA	B	maepar	1	shrub
1060	2014	4	0.25	0.3	0.45	0.39	NA	C	maepar	1	shrub
1061	2014	4	0.25	0.3	0.5	0.45	NA	A	maepar	1	shrub
1062	2014	4	0.25	0.2	0.3	0.05	NA	A	maepar	1	shrub
1063	2014	10	0.125	0.35	0.38	0.25	NA	A	bosmos	1	shrub
1064	2014	10	0.125	0.8	0.65	0.8	NA	A	bosmos	1	shrub
1065	2014	10	0.125	0.55	0.9	0.75	NA	A	bosmos	1	shrub
1066	2014	10	0.125	0.6	0.7	0.85	NA	A	bosmos	1	shrub
1067	2014	10	0.125	2.3	2.8	2.68	NA	A	captom	1	shrub
1068	2014	10	0.125	0.55	0.3	0.35	NA	A	captom	1	shrub
1069	2014	10	0.025	2.1	2	2.28	NA	A	colmop	1	shrub
1070	2014	10	0.025	1.6	1.47	1.5	NA	A	colmop	1	shrub
1071	2014	10	0.025	1.7	1.5	1.65	NA	A	colmop	1	shrub
1072	2014	10	0.025	2.8	2.3	2.71	NA	A	colmop	1	shrub
1073	2014	10	0.025	2.6	1.67	2.05	NA	A	colmop	1	shrub
1074	2014	10	0.025	2.9	1.75	1.75	NA	A	colmop	1	shrub
1075	2014	10	0.025	2.8	1.73	1.87	NA	A	colmop	1	shrub
1076	2014	10	0.025	1.7	1.5	1.87	NA	A	colmop	1	shrub
1077	2014	10	0.025	3	3.3	3.92	NA	A	colmop	1	shrub
1078	2014	10	0.025	2.9	1.5	1.37	NA	A	colmop	1	shrub
1079	2014	10	0.025	3	2.8	2.8	NA	A	colmop	1	shrub
1080	2014	10	0.025	1.9	1.2	1.23	NA	C	colmop	1	shrub
1081	2014	10	0.025	2.7	1.4	2.15	NA	C	colmop	1	shrub
1082	2014	10	0.025	3	2.08	1.5	NA	A	colmop	1	shrub
1083	2014	10	0.025	3	3.9	3.02	NA	A	colmop	1	shrub
1084	2014	10	0.025	3.4	3.3	3.6	NA	A	colmop	1	shrub
1085	2014	10	0.025	0.25	0.35	0.44	NA	A	colmop	1	shrub
1086	2014	10	0.025	3.2	2.9	2.78	NA	A	colmop	1	shrub
1087	2014	10	0.125	1.5	1.26	1.5	NA	A	comafr	1	shrub
1088	2014	10	0.125	0.55	0.28	0.28	NA	C	maepar	1	shrub
1089	2014	10	0.125	0.2	0.04	0.04	NA	G	maepar	1	shrub
1090	2014	10	0.125	0.1	0.22	0.18	NA	A	maepar	1	shrub
1091	2014	10	0.125	1.2	2.7	1.88	NA	A	salang	1	shrub
1092	2014	10	0.125	0.4	2.38	1.6	NA	A	salang	1	shrub
1093	2014	10	0.125	0.4	1.76	1.5	NA	A	salang	1	shrub
1094	2014	10	0.125	0.25	0.6	0.65	NA	A	salang	1	shrub
1095	2014	10	0.125	0.5	0.8	0.65	NA	A	salang	1	shrub
1096	2014	10	0.125	0.2	0.2	0.12	NA	A	salper	1	shrub
1097	2014	10	0.125	0.4	0.85	0.55	NA	A	salper	1	shrub
1098	2014	10	0.125	0.2	0.25	0.18	NA	A	salper	1	shrub
1099	2014	10	0.125	0.15	0.37	0.28	NA	B	salper	1	shrub
1100	2014	10	0.125	0.15	0.35	0.5	NA	A	salper	1	shrub
1101	2014	10	0.125	0.5	0.5	0.65	NA	A	salper	1	shrub
1102	2014	10	0.125	0.15	0.1	0.1	NA	C	salper	1	shrub
1103	2014	10	0.125	0.25	0.4	0.2	NA	B	salper	1	shrub
1104	2014	10	0.125	0.3	0.5	0.4	NA	A	salper	1	shrub
1105	2014	10	0.125	0.15	0.4	0.2	NA	A	salper	1	shrub
1106	2014	10	0.125	0.35	0.35	0.2	NA	C	salper	1	shrub
1107	2014	10	0.125	0.1	0.12	0.15	NA	A	salper	1	shrub
1108	2014	10	0.125	0.3	0.9	0.8	NA	A	salper	1	shrub
1109	2014	10	0.125	0.2	0.32	0.33	NA	A	salper	1	shrub
1110	2014	10	0.125	0.25	0.25	0.25	NA	C	salper	1	shrub
1111	2014	10	0.125	0.25	0.37	0.18	NA	A	salper	1	shrub
1112	2014	10	0.125	1.65	1.73	1.5	NA	C	secvir	1	shrub
1113	2014	10	0.125	1.8	2.4	2.37	NA	C	secvir	1	shrub
1114	2014	10	0.125	3.3	4.45	2.68	NA	A	thiafr	1	shrub
1115	2014	10	0.125	2.2	3.3	3.6	NA	A	thiafr	1	shrub
1116	2014	10	0.125	2.8	2.4	3.1	NA	C	thiafr	1	shrub
1117	2014	10	0.125	0.7	0.35	0.3	NA	C	thiafr	1	shrub
1118	2014	10	0.125	1.6	2.28	2.6	NA	C	thiafr	1	shrub
1119	2014	10	0.125	2.6	4.1	3.6	NA	C	thiafr	1	shrub
1120	2014	10	0.125	3.5	2.9	2.2	NA	C	thiafr	1	shrub
1121	2014	10	0.125	2	2	1.7	NA	C	thiafr	1	shrub
1122	2014	10	0.125	2.7	3.1	2.7	NA	C	thiafr	1	shrub
1123	2014	10	0.125	2.5	1.9	1.55	NA	C	thiafr	1	shrub
1124	2014	10	0.125	1.8	1.9	1.9	NA	C	thiafr	1	shrub
1125	2014	3	0.075	0.4	1.05	0.74	NA	C	colmop	1	shrub
1126	2014	3	0.075	0.6	1.3	0.85	NA	A	colmop	1	shrub
1127	2014	3	0.075	0.1	0.35	0.15	NA	A	colmop	1	shrub
1128	2014	3	0.075	0.15	0.15	0.05	NA	A	colmop	1	shrub
1129	2014	3	0.075	0.1	0.13	0.05	NA	A	colmop	1	shrub
1130	2014	3	0.075	0.15	0.2	0.1	NA	A	colmop	1	shrub
1131	2014	3	0.075	0.1	0.18	0.1	NA	A	colmop	1	shrub
1132	2014	3	0.075	2.6	2.68	2.1	NA	A	colmop	1	shrub
1133	2014	3	0.075	0.7	1.15	0.75	NA	A	colmop	1	shrub
1134	2014	3	0.075	2.7	1.3	1.5	NA	A	colmop	1	shrub
1135	2014	3	0.075	1.15	1.2	1.2	NA	A	colmop	1	shrub
1136	2014	3	0.075	2.9	2	2.25	NA	A	colmop	1	shrub
1137	2014	3	0.075	0.45	0.8	0.7	NA	A	colmop	1	shrub
1138	2014	3	0.075	1.7	1.6	1.8	NA	A	colmop	1	shrub
1139	2014	3	0.075	1.7	2	1.9	NA	A	colmop	1	shrub
1140	2014	3	0.075	0.75	0.6	0.4	NA	A	colmop	1	shrub
1141	2014	3	0.075	1.55	1.6	1.7	NA	A	colmop	1	shrub
1142	2014	3	0.075	1.45	1.6	1.6	NA	A	colmop	1	shrub
1143	2014	3	0.075	1.1	1.75	1.15	NA	A	colmop	1	shrub
1144	2014	3	0.075	1.7	1.6	1.4	NA	A	colmop	1	shrub
1145	2014	3	0.075	0.2	0.2	0.15	NA	A	colmop	1	shrub
1146	2014	3	0.075	3.3	3.25	3	NA	C	commos	1	shrub
1147	2014	3	0.075	3.2	2.8	4.35	NA	C	commos	1	shrub
1148	2014	3	0.075	0.8	1.3	1.25	NA	A	cougla	1	shrub
1149	2014	3	0.075	0.8	1.2	1.65	NA	A	cougla	1	shrub
1150	2014	3	0.0375	0.2	0.18	0.1	NA	C	maepar	1	shrub
1151	2014	3	0.0375	0.25	0.2	0.35	NA	C	maepar	1	shrub
1152	2014	3	0.0375	0.2	0.1	0.1	NA	C	maepar	1	shrub
1153	2014	3	0.0375	0.1	0.14	0.2	NA	C	maepar	1	shrub
1154	2014	3	0.0375	0.15	0.3	0.05	NA	C	maepar	1	shrub
1155	2014	3	0.0375	0.15	0.3	0.1	NA	C	maepar	1	shrub
1156	2014	3	0.0375	0.2	0.37	0.25	NA	C	maepar	1	shrub
1157	2014	3	0.0375	0.25	0.7	0.25	NA	C	maepar	1	shrub
1158	2014	3	0.0375	0.35	1	0.3	NA	A	maepar	1	shrub
1159	2014	3	0.0375	0.15	0.42	0.18	NA	A	maepar	1	shrub
1160	2014	3	0.0375	0.8	0.35	0.25	NA	C	maepar	1	shrub
1161	2014	3	0.075	1.2	0.3	1.4	NA	C	thiafr	1	shrub
1162	2014	2	0.075	2.9	2.5	1.9	NA	C	thiafr	1	shrub
1163	2014	2	0.075	0.3	0.15	0.2	NA	G	salper	1	shrub
1164	2014	2	0.075	1.3	2.3	2.4	NA	C	bosmos	1	shrub
1165	2014	2	0.075	0.6	0.6	0.5	NA	C	cougla	1	shrub
1166	2014	2	0.075	2.8	1.85	1.5	NA	C	colmop	1	shrub
1167	2014	2	0.075	0.55	0.5	0.25	NA	C	secvir	1	shrub
1168	2014	2	0.075	0.9	0.5	0.4	NA	C	pavgra	1	shrub
1169	2014	2	0.075	0.7	1.1	0.57	NA	A	cougla	1	shrub
1170	2014	2	0.075	1.5	3.3	2.3	NA	B	grymos	1	shrub
1171	2014	2	0.075	3	3	2.5	NA	C	secvir	1	shrub
1172	2014	2	0.075	1.15	0.7	0.6	NA	C	thiafr	1	shrub
1173	2014	2	0.075	2.1	2	1.55	NA	A	colmop	1	shrub
1174	2014	2	0.075	2.5	2.2	2.7	NA	A	colmop	1	shrub
1175	2014	2	0.075	3	2.2	1.8	NA	A	colmop	1	shrub
1176	2014	2	0.075	3	4.25	1.9	NA	B	colmop	1	shrub
1177	2014	2	0.075	0.6	0.95	0.8	NA	A	colmop	1	shrub
1178	2014	2	0.075	0.45	0.95	0.65	NA	A	colmop	1	shrub
1179	2014	2	0.075	3	3.7	3.1	NA	A	colmop	1	shrub
1180	2014	2	0.075	0.3	0.7	0.48	NA	A	strmad	1	shrub
1181	2014	2	0.075	2.7	2.3	2.3	NA	A	colmop	1	shrub
1182	2014	2	0.075	2.5	2.5	2.8	NA	A	colmop	1	shrub
1183	2014	2	0.075	0.9	1.35	1.1	NA	C	secvir	1	shrub
1184	2014	2	0.075	1.8	2.25	2.2	NA	A	colmop	1	shrub
1185	2014	2	0.075	3	2.6	2.8	NA	A	colmop	1	shrub
1186	2014	2	0.075	2.3	2.3	2.02	NA	A	colmop	1	shrub
1187	2014	2	0.075	0.5	0.6	0.35	NA	C	bosmos	1	shrub
1188	2014	2	0.075	1.8	2.5	2.3	NA	A	colmop	1	shrub
1189	2014	2	0.075	2.8	2.55	2.4	NA	A	colmop	1	shrub
1190	2014	2	0.075	2.6	1.3	1.4	NA	A	colmop	1	shrub
1191	2014	2	0.075	2.2	2.55	2.7	NA	A	colmop	1	shrub
1192	2014	2	0.075	3	2.2	3.8	NA	A	colmop	1	shrub
1193	2014	2	0.075	2.4	2.25	2.2	NA	A	colmop	1	shrub
1194	2014	2	0.075	3	2.95	2.15	NA	A	colmop	1	shrub
1195	2014	2	0.075	2.1	2	1.35	NA	A	colmop	1	shrub
1196	2014	2	0.075	1.2	0.8	0.8	NA	C	secvir	1	shrub
1197	2014	2	0.075	0.9	2	1.5	NA	A	colmop	1	shrub
1198	2014	2	0.075	0.4	0.6	0.6	NA	A	colmop	1	shrub
1199	2014	2	0.075	0.3	0.2	0.18	NA	C	maepar	1	shrub
1200	2014	2	0.075	0.4	0.25	0.1	NA	C	maepar	1	shrub
1201	2014	2	0.075	2.7	2.9	2.8	NA	A	colmop	1	shrub
1202	2014	2	0.075	0.4	0.35	0.6	NA	A	colmop	1	shrub
1203	2014	2	0.075	0.3	0.35	0.3	NA	A	colmop	1	shrub
1204	2014	2	0.075	0.15	0.3	0.2	NA	A	colmop	1	shrub
1205	2014	2	0.075	0.35	0.45	0.3	NA	A	colmop	1	shrub
1206	2014	2	0.075	0.4	0.15	0.2	NA	C	maepar	1	shrub
1207	2014	2	0.075	0.35	0.08	0.07	NA	B	maepar	1	shrub
1208	2014	2	0.075	0.3	0.06	0.05	NA	A	maepar	1	shrub
1209	2014	2	0.075	2	3.3	3.28	NA	A	bosmos	1	shrub
1210	2014	2	0.075	0.5	0.35	0.35	NA	A	thiafr	1	shrub
1211	2014	2	0.075	3	2.3	2.15	NA	A	colmop	1	shrub
1212	2014	2	0.075	0.4	0.35	0.25	NA	A	colmop	1	shrub
1213	2014	2	0.075	0.1	0.2	0.15	NA	C	maepar	1	shrub
1214	2014	2	0.075	0.4	0.55	0.4	NA	C	colmop	1	shrub
1215	2014	2	0.075	0.6	0.9	0.7	NA	A	colmop	1	shrub
1216	2014	2	0.075	0.15	0.25	0.25	NA	A	colmop	1	shrub
1217	2014	2	0.075	0.2	0.25	0.2	NA	A	colmop	1	shrub
1218	2014	2	0.075	0.5	0.6	0.25	NA	C	colmop	1	shrub
1219	2014	2	0.075	3	2.9	3.35	NA	A	colmop	1	shrub
1220	2014	9	0.125	1	1	1.1	NA	A	bosmos	1	shrub
1221	2014	9	0.0125	2.9	2.4	2.7	NA	C	colmop	1	shrub
1222	2014	9	0.0125	2.2	2.5	2.75	NA	C	colmop	1	shrub
1223	2014	9	0.0125	2	0.7	0.85	NA	A	colmop	1	shrub
1224	2014	9	0.0125	1.85	1.3	1.05	NA	B	colmop	1	shrub
1225	2014	9	0.0125	3	1.2	2.05	NA	C	colmop	1	shrub
1226	2014	9	0.0125	0.5	0.5	0.45	NA	A	colmop	1	shrub
1227	2014	9	0.0125	3	1.9	2.5	NA	C	colmop	1	shrub
1228	2014	9	0.0125	0.55	0.45	0.35	NA	A	colmop	1	shrub
1229	2014	9	0.0125	0.45	0.5	0.45	NA	A	colmop	1	shrub
1230	2014	9	0.0125	0.4	0.6	0.5	NA	A	colmop	1	shrub
1231	2014	9	0.0125	2.35	1.4	1.35	NA	A	colmop	1	shrub
1232	2014	9	0.0125	2.7	1.1	1.5	NA	A	colmop	1	shrub
1233	2014	9	0.0125	2.4	1.4	1.05	NA	A	colmop	1	shrub
1234	2014	9	0.0125	2.7	0.45	1.05	NA	C	colmop	1	shrub
1235	2014	9	0.0125	0.45	0.85	0.45	NA	A	colmop	1	shrub
1236	2014	9	0.0125	0.3	0.5	0.35	NA	C	colmop	1	shrub
1237	2014	9	0.0125	2.1	1.95	1.5	NA	A	colmop	1	shrub
1238	2014	9	0.0125	1.45	0.7	0.45	NA	C	colmop	1	shrub
1239	2014	9	0.0125	3	1.1	1.9	NA	C	colmop	1	shrub
1240	2014	9	0.0125	0.25	0.35	0.25	NA	C	colmop	1	shrub
1241	2014	9	0.0125	0.25	0.45	0.2	NA	C	colmop	1	shrub
1242	2014	9	0.0125	0.75	0.45	0.22	NA	C	colmop	1	shrub
1243	2014	9	0.0125	0.4	0.3	0.4	NA	C	colmop	1	shrub
1244	2014	9	0.0125	0.65	0.8	0.35	NA	A	colmop	1	shrub
1245	2014	9	0.0125	0.4	0.7	1.02	NA	A	colmop	1	shrub
1246	2014	9	0.0125	0.6	0.5	0.2	NA	C	colmop	1	shrub
1247	2014	9	0.0125	0.45	0.4	0.45	NA	C	colmop	1	shrub
1248	2014	9	0.0125	0.35	0.65	0.5	NA	C	colmop	1	shrub
1249	2014	9	0.0125	0.6	0.85	0.45	NA	C	colmop	1	shrub
1250	2014	9	0.0125	0.4	0.8	0.5	NA	C	colmop	1	shrub
1251	2014	9	0.0125	0.5	0.6	0.4	NA	C	colmop	1	shrub
1252	2014	9	0.0125	0.7	0.9	0.9	NA	A	colmop	1	shrub
1253	2014	9	0.0125	0.3	0.6	0.65	NA	A	colmop	1	shrub
1254	2014	9	0.0125	0.4	0.5	0.62	NA	C	colmop	1	shrub
1255	2014	9	0.0125	0.5	0.65	0.55	NA	C	colmop	1	shrub
1256	2014	9	0.0125	0.85	0.7	1.4	NA	A	colmop	1	shrub
1257	2014	9	0.0125	1.15	0.6	0.4	NA	A	colmop	1	shrub
1258	2014	9	0.0125	0.8	0.7	0.85	NA	A	colmop	1	shrub
1259	2014	9	0.0125	0.65	0.65	0.7	NA	A	colmop	1	shrub
1260	2014	9	0.0125	0.75	0.7	0.75	NA	A	colmop	1	shrub
1261	2014	9	0.0125	0.9	0.58	0.4	NA	C	colmop	1	shrub
1262	2014	9	0.0125	0.45	0.45	0.6	NA	C	colmop	1	shrub
1263	2014	9	0.0125	0.3	0.35	0.55	NA	C	colmop	1	shrub
1264	2014	9	0.0125	0.45	0.25	0.25	NA	A	colmop	1	shrub
1265	2014	9	0.0125	0.4	0.65	0.44	NA	A	colmop	1	shrub
1266	2014	9	0.0125	0.9	0.53	0.5	NA	A	colmop	1	shrub
1267	2014	9	0.0125	0.6	0.7	0.7	NA	A	colmop	1	shrub
1268	2014	9	0.0125	0.3	0.4	0.2	NA	C	colmop	1	shrub
1269	2014	9	0.0125	0.4	0.4	0.35	NA	C	colmop	1	shrub
1270	2014	9	0.0125	0.45	0.4	0.2	NA	C	colmop	1	shrub
1271	2014	9	0.0125	0.25	0.8	0.3	NA	C	colmop	1	shrub
1272	2014	9	0.0125	0.5	0.5	0.3	NA	C	colmop	1	shrub
1273	2014	9	0.0125	0.3	0.7	0.58	NA	C	colmop	1	shrub
1274	2014	9	0.0125	0.3	0.5	0.3	NA	C	colmop	1	shrub
1275	2014	9	0.0125	0.45	0.5	0.35	NA	A	colmop	1	shrub
1276	2014	9	0.0125	0.85	1	0.4	NA	C	colmop	1	shrub
1277	2014	9	0.0125	0.8	0.3	0.1	NA	C	colmop	1	shrub
1278	2014	9	0.0125	0.7	0.6	0.4	NA	C	colmop	1	shrub
1279	2014	9	0.0125	1.1	0.75	0.88	NA	C	colmop	1	shrub
1280	2014	9	0.0125	0.35	0.65	0.3	NA	C	colmop	1	shrub
1281	2014	9	0.0125	0.9	0.5	0.35	NA	B	colmop	1	shrub
1282	2014	9	0.0125	1.25	0.65	0.4	NA	B	colmop	1	shrub
1283	2014	9	0.0125	0.6	0.45	0.45	NA	C	colmop	1	shrub
1284	2014	9	0.0125	0.4	0.5	0.35	NA	A	colmop	1	shrub
1285	2014	9	0.0125	1.2	0.75	0.6	NA	B	colmop	1	shrub
1286	2014	9	0.0125	0.6	0.3	0.42	NA	B	colmop	1	shrub
1287	2014	9	0.0125	0.75	0.53	0.8	NA	A	colmop	1	shrub
1288	2014	9	0.0125	0.75	0.68	0.55	NA	C	colmop	1	shrub
1289	2014	9	0.0125	0.65	0.55	0.35	NA	C	colmop	1	shrub
1290	2014	9	0.0125	0.75	0.6	0.25	NA	A	colmop	1	shrub
1291	2014	9	0.0125	0.6	0.35	0.32	NA	C	colmop	1	shrub
1292	2014	9	0.0125	0.9	0.44	0.35	NA	C	colmop	1	shrub
1293	2014	9	0.0125	0.55	0.25	0.2	NA	C	colmop	1	shrub
1294	2014	9	0.0125	0.5	0.5	0.45	NA	C	colmop	1	shrub
1295	2014	9	0.0125	0.75	0.58	0.5	NA	C	colmop	1	shrub
1296	2014	9	0.0125	0.4	0.27	0.25	NA	A	colmop	1	shrub
1297	2014	9	0.0125	0.45	0.45	0.3	NA	C	colmop	1	shrub
1298	2014	9	0.125	1	2.4	1.5	NA	A	cougla	1	shrub
1299	2014	9	0.125	0.5	2.2	1.75	NA	A	cougla	1	shrub
1300	2014	9	0.125	0.4	0.75	0.7	NA	A	cougla	1	shrub
1301	2014	9	0.125	1.1	1.8	1.6	NA	C	cougla	1	shrub
1302	2014	9	0.125	0.3	0.08	0.08	NA	G	cougla	1	shrub
1303	2014	9	0.125	0.6	1.55	0.8	NA	C	cougla	1	shrub
1304	2014	9	0.125	0.4	0.5	0.25	NA	C	cougla	1	shrub
1305	2014	9	0.125	0.6	1.1	0.75	NA	C	cougla	1	shrub
1306	2014	9	0.125	0.65	1.1	0.9	NA	C	cougla	1	shrub
1307	2014	9	0.125	0.75	0.35	0.3	NA	C	cougla	1	shrub
1308	2014	9	0.125	1.4	1.8	1.9	NA	A	cougla	1	shrub
1309	2014	9	0.125	0.4	0.7	0.4	NA	A	diccin	1	shrub
1310	2014	9	0.0125	0.2	0.5	0.2	NA	C	maepar	1	shrub
1311	2014	9	0.0125	0.1	0.25	0.48	NA	A	maepar	1	shrub
1312	2014	9	0.0125	0.4	0.8	0.3	NA	C	maepar	1	shrub
1313	2014	9	0.0125	0.45	0.4	0.15	NA	C	maepar	1	shrub
1314	2014	9	0.125	0.55	0.35	0.25	NA	C	maracu	1	shrub
1315	2014	9	0.125	1	0.72	0.5	NA	C	secvir	1	shrub
1316	2014	9	0.125	1.2	1.3	1	NA	C	secvir	1	shrub
1317	2014	9	0.125	0.6	0.7	0.7	NA	C	secvir	1	shrub
1318	2014	9	0.125	0.8	0.4	0.25	NA	C	triall	1	shrub
1319	2014	9	0.125	0.35	0.1	0.1	NA	C	triall	1	shrub
1320	2014	9	0.125	0.55	0.3	0.2	NA	C	triall	1	shrub
1321	2014	7	0.125	3	4.35	3.85	NA	A	bosmos	1	shrub
1322	2014	7	0.0125	0.15	0.35	0.35	NA	A	colmop	1	shrub
1323	2014	7	0.0125	0.15	0.3	0.12	NA	C	colmop	1	shrub
1324	2014	7	0.0125	0.3	0.25	0.45	NA	C	colmop	1	shrub
1325	2014	7	0.0125	0.35	0.32	0.2	NA	C	colmop	1	shrub
1326	2014	7	0.0125	0.5	0.8	0.6	NA	C	colmop	1	shrub
1327	2014	7	0.0125	0.55	0.7	0.35	NA	C	colmop	1	shrub
1328	2014	7	0.0125	0.55	0.35	0.3	NA	C	colmop	1	shrub
1329	2014	7	0.0125	0.6	0.78	0.75	NA	C	colmop	1	shrub
1330	2014	7	0.0125	0.6	0.68	0.6	NA	C	colmop	1	shrub
1331	2014	7	0.0125	0.6	0.8	0.35	NA	C	colmop	1	shrub
1332	2014	7	0.0125	0.7	0.5	0.48	NA	C	colmop	1	shrub
1333	2014	7	0.0125	0.7	1.35	0.73	NA	A	colmop	1	shrub
1334	2014	7	0.0125	0.7	0.9	0.7	NA	A	colmop	1	shrub
1335	2014	7	0.0125	0.7	0.85	0.4	NA	C	colmop	1	shrub
1336	2014	7	0.0125	0.7	0.7	0.7	NA	C	colmop	1	shrub
1337	2014	7	0.0125	0.75	0.65	0.95	NA	C	colmop	1	shrub
1338	2014	7	0.0125	0.75	0.8	0.8	NA	C	colmop	1	shrub
1339	2014	7	0.0125	0.75	0.65	0.4	NA	C	colmop	1	shrub
1340	2014	7	0.0125	0.8	0.5	0.6	NA	C	colmop	1	shrub
1341	2014	7	0.0125	0.8	1.35	1.1	NA	C	colmop	1	shrub
1342	2014	7	0.0125	0.8	1	1	NA	C	colmop	1	shrub
1343	2014	7	0.0125	0.8	0.6	0.6	NA	C	colmop	1	shrub
1344	2014	7	0.0125	0.8	0.5	0.25	NA	C	colmop	1	shrub
1345	2014	7	0.0125	0.85	0.6	0.4	NA	C	colmop	1	shrub
1346	2014	7	0.0125	0.85	0.8	0.4	NA	C	colmop	1	shrub
1347	2014	7	0.0125	0.9	0.77	0.3	NA	C	colmop	1	shrub
1348	2014	7	0.0125	0.9	0.95	1.1	NA	B	colmop	1	shrub
1349	2014	7	0.0125	0.9	1.5	1.2	NA	C	colmop	1	shrub
1350	2014	7	0.0125	0.9	0.8	0.6	NA	C	colmop	1	shrub
1351	2014	7	0.0125	0.9	0.83	0.35	NA	C	colmop	1	shrub
1352	2014	7	0.0125	1	1.2	1.4	NA	C	colmop	1	shrub
1353	2014	7	0.0125	1.1	1.05	1.1	NA	C	colmop	1	shrub
1354	2014	7	0.0125	1.1	1.3	1.65	NA	A	colmop	1	shrub
1355	2014	7	0.0125	1.1	0.8	0.75	NA	B	colmop	1	shrub
1356	2014	7	0.0125	1.2	0.6	0.8	NA	B	colmop	1	shrub
1357	2014	7	0.0125	1.4	1.9	2.1	NA	C	colmop	1	shrub
1358	2014	7	0.0125	1.5	0.6	0.4	NA	B	colmop	1	shrub
1359	2014	7	0.125	0.5	0.6	0.4	NA	A	comapi	1	shrub
1360	2014	7	0.125	0.6	1	0.9	NA	A	comapi	1	shrub
1361	2014	7	0.125	0.75	0.95	0.75	NA	C	comapi	1	shrub
1362	2014	7	0.125	0.75	0.9	1.05	NA	A	comapi	1	shrub
1363	2014	7	0.125	0.75	1.55	1	NA	A	comapi	1	shrub
1364	2014	7	0.125	0.85	0.7	0.5	NA	C	comapi	1	shrub
1365	2014	7	0.125	0.9	0.77	0.65	NA	A	comapi	1	shrub
1366	2014	7	0.125	0.9	1.3	0.9	NA	A	comapi	1	shrub
1367	2014	7	0.125	0.9	0.35	0.45	NA	B	comapi	1	shrub
1368	2014	7	0.125	0.9	0.6	0.3	NA	C	comapi	1	shrub
1369	2014	7	0.125	1.1	1.1	1.3	NA	A	comapi	1	shrub
1370	2014	7	0.125	1.15	1.1	3.8	NA	A	comapi	1	shrub
1371	2014	7	0.125	1.3	1.15	1.2	NA	A	comapi	1	shrub
1372	2014	7	0.125	1.3	1.15	1.1	NA	B	comapi	1	shrub
1373	2014	7	0.125	1.4	0.5	0.8	NA	A	comapi	1	shrub
1374	2014	7	0.125	2	1.65	1.7	NA	C	comapi	1	shrub
1375	2014	7	0.125	0.8	1.05	0.7	NA	C	cougla	1	shrub
1376	2014	7	0.125	0.9	1.05	0.8	NA	A	cougla	1	shrub
1377	2014	7	0.125	1.1	2	1.8	NA	C	cougla	1	shrub
1378	2014	7	0.125	2.1	1.3	1.4	NA	C	diolou	1	shrub
1379	2014	7	0.125	0.5	1.25	0.65	NA	C	hipcre	1	shrub
1380	2014	7	0.125	0.75	0.6	0.75	NA	C	hipcre	1	shrub
1381	2014	7	0.125	0.9	0.4	0.55	NA	B	hipcre	1	shrub
1382	2014	7	0.125	1	0.85	0.6	NA	A	hipcre	1	shrub
1383	2014	7	0.125	1.05	1.05	1.68	NA	C	hipcre	1	shrub
1384	2014	7	0.125	1.2	1.7	0.95	NA	C	hipcre	1	shrub
1385	2014	7	0.125	1.7	1.8	1.8	NA	A	hipcre	1	shrub
1386	2014	7	0.125	1.9	2.85	4.35	NA	A	hipcre	1	shrub
1387	2014	7	0.125	1	0.85	1.5	NA	A	hipind	1	shrub
1388	2014	7	0.125	1.2	0.95	1.1	NA	C	hipind	1	shrub
1389	2014	7	0.0025	0.1	0.5	0.35	NA	A	maepar	1	shrub
1390	2014	7	0.0025	0.1	0.25	0.1	NA	A	maepar	1	shrub
1391	2014	7	0.0025	0.1	0.15	0.1	NA	A	maepar	1	shrub
1392	2014	7	0.0025	0.15	0.5	0.3	NA	A	maepar	1	shrub
1393	2014	7	0.0025	0.2	0.16	0.14	NA	A	maepar	1	shrub
1394	2014	7	0.0025	0.2	0.23	0.1	NA	A	maepar	1	shrub
1395	2014	7	0.0125	0.6	0.7	0.7	NA	A	pavgra	1	shrub
1396	2014	7	0.0125	0.6	0.45	0.2	NA	C	pavgra	1	shrub
1397	2014	7	0.0125	0.65	0.5	0.4	NA	C	pavgra	1	shrub
1398	2014	7	0.0125	0.7	0.4	0.6	NA	C	pavgra	1	shrub
1399	2014	7	0.0125	0.8	0.5	0.55	NA	C	pavgra	1	shrub
1400	2014	7	0.0125	0.9	0.55	0.6	NA	C	pavgra	1	shrub
1401	2014	7	0.0125	1	1.3	1.1	NA	A	pavgra	1	shrub
1402	2014	7	0.0125	1	1.1	1.05	NA	C	pavgra	1	shrub
1403	2014	7	0.0125	1.1	0.4	0.4	NA	C	pavgra	1	shrub
1404	2014	7	0.0125	1.1	1	0.7	NA	C	pavgra	1	shrub
1405	2014	7	0.0125	1.1	0.5	0.5	NA	C	pavgra	1	shrub
1406	2014	7	0.0125	1.3	0.35	0.72	NA	C	pavgra	1	shrub
1407	2014	7	0.0125	1.3	1.15	0.75	NA	B	pavgra	1	shrub
1408	2014	5	0.05	2.4	3.5	2.1	NA	B	colmop	1	shrub
1409	2014	5	0.05	0.4	0.25	0.25	NA	A	colmop	1	shrub
1410	2014	5	0.05	1.6	1.7	1.6	NA	A	colmop	1	shrub
1411	2014	5	0.05	2.3	1.3	1.3	NA	A	colmop	1	shrub
1412	2014	5	0.05	0.6	0.5	0.2	NA	A	colmop	1	shrub
1413	2014	5	0.05	0.7	0.6	0.45	NA	C	colmop	1	shrub
1414	2014	5	0.05	2.7	2.6	2.2	NA	A	colmop	1	shrub
1415	2014	5	0.05	0.85	0.6	0.75	NA	A	colmop	1	shrub
1416	2014	5	0.05	1.15	1	0.85	NA	A	colmop	1	shrub
1417	2014	5	0.05	1.1	1.2	1.05	NA	A	colmop	1	shrub
1418	2014	5	0.05	0.5	0.6	0.9	NA	C	colmop	1	shrub
1419	2014	5	0.05	0.65	0.9	0.7	NA	A	colmop	1	shrub
1420	2014	5	0.05	0.7	0.45	0.4	NA	B	colmop	1	shrub
1421	2014	5	0.05	0.35	0.65	0.35	NA	C	colmop	1	shrub
1422	2014	5	0.05	0.5	0.85	0.5	NA	C	colmop	1	shrub
1423	2014	5	0.05	0.6	0.75	0.65	NA	A	colmop	1	shrub
1424	2014	5	0.05	0.4	0.8	0.65	NA	C	colmop	1	shrub
1425	2014	5	0.05	0.6	0.6	0.8	NA	A	colmop	1	shrub
1426	2014	5	0.05	2.7	2.8	2.15	NA	A	colmop	1	shrub
1427	2014	5	0.05	3	2.6	2.9	NA	A	colmop	1	shrub
1428	2014	5	0.05	0.5	1.2	0.75	NA	C	colmop	1	shrub
1429	2014	5	0.05	0.5	0.3	0.25	NA	A	colmop	1	shrub
1430	2014	5	0.05	0.5	0.6	0.43	NA	A	colmop	1	shrub
1431	2014	5	0.05	0.9	1.55	0.75	NA	A	colmop	1	shrub
1432	2014	5	0.05	0.8	1	0.8	NA	B	colmop	1	shrub
1433	2014	5	0.05	0.4	0.6	0.6	NA	B	colmop	1	shrub
1434	2014	5	0.05	0.7	0.5	0.6	NA	A	colmop	1	shrub
1435	2014	5	0.05	0.9	0.7	0.6	NA	A	colmop	1	shrub
1436	2014	5	0.05	0.4	0.5	0.3	NA	A	colmop	1	shrub
1437	2014	5	0.05	0.25	0.2	0.2	NA	A	colmop	1	shrub
1438	2014	5	0.05	2.1	1.9	1.4	NA	A	colmop	1	shrub
1439	2014	5	0.05	0.3	0.1	0.3	NA	A	colmop	1	shrub
1440	2014	5	0.05	0.9	1.3	0.9	NA	C	colmop	1	shrub
1441	2014	5	0.05	1.5	1.2	0.7	NA	A	colmop	1	shrub
1442	2014	5	0.05	0.9	0.65	0.6	NA	A	colmop	1	shrub
1443	2014	5	0.05	2.4	2.35	1.95	NA	A	colmop	1	shrub
1444	2014	5	0.05	2.5	1.9	1.3	NA	A	colmop	1	shrub
1445	2014	5	0.05	0.45	0.2	0.2	NA	C	colmop	1	shrub
1446	2014	5	0.05	0.75	0.9	0.92	NA	A	colmop	1	shrub
1447	2014	5	0.05	0.2	0.25	0.3	NA	A	colmop	1	shrub
1448	2014	5	0.05	0.4	0.45	0.3	NA	A	colmop	1	shrub
1449	2014	5	0.05	0.65	0.6	0.25	NA	B	colmop	1	shrub
1450	2014	5	0.125	3	4.9	1.4	NA	C	commos	1	shrub
1451	2014	5	0.125	4	4.95	2.45	NA	A	commos	1	shrub
1452	2014	5	0.125	1.85	1.2	1	NA	A	drymos	1	shrub
1453	2014	5	0.125	1.65	1.9	1.35	NA	A	drymos	1	shrub
1454	2014	5	0.125	3	1.3	2	NA	A	drymos	1	shrub
1455	2014	5	0.125	1.1	2.05	1.4	NA	A	hipind	1	shrub
1456	2014	5	0.125	1	0.45	0.4	NA	A	hipind	1	shrub
1457	2014	5	0.125	1	1.7	0.5	NA	A	hipind	1	shrub
1458	2014	5	0.125	0.5	0.35	0.6	NA	A	hipind	1	shrub
1459	2014	5	0.125	0.55	0.5	0.65	NA	A	hipind	1	shrub
1460	2014	5	0.125	1.5	1.9	2	NA	A	hipind	1	shrub
1461	2014	5	0.125	0.65	0.7	0.5	NA	A	maepar	1	shrub
1462	2014	5	0.125	1.2	1.1	0.85	NA	A	secvir	1	shrub
1463	2014	5	0.125	3	3.3	1.3	NA	C	secvir	1	shrub
