# Supplementary material for: Emergent trees in Colophospermum mopane woodland: influence of elephant density on persistence versus attrition
Source: PeerJ. 2024 Feb 26;12:e16961. doi: 10.7717/peerj.16961 (PMC10903334; doi:10.7717/peerj.16961)
Supplement: Data S3 — Woody height distribution based on plant height. [file peerj-12-16961-s006.csv]

Height	mal2001	mal2014	gnp2014
3	71	80	87
4	59	71	83
5	29	22	10
6	30	8
7	49	5
8	68	5
9	67	9
10	28	17
11	11	14	1
12	12	22
13	4	25	2
14	9	13	1
15	4	13	4
16	2	10	5
17		8	1
18		4	1
19		8	1
20		5
21		5
22		1
23		3
