# Supplementary material for: Emergent trees in Colophospermum mopane woodland: influence of elephant density on persistence versus attrition
Source: PeerJ. 2024 Feb 26;12:e16961. doi: 10.7717/peerj.16961 (PMC10903334; doi:10.7717/peerj.16961)
Supplement: Data S9 — The data used for the production of Figure 7 based on the amount of canopy dieback of emergent mopane trees in relation to the percentage of circumference debarked in 2022. [file peerj-12-16961-s012.csv]

plot&ID	tree_no	circ2014	ht2014	comb_debark_2014	%circ_debark	crown_dieback
p3x1	14	1.82	13.8	3	0.43814433	0.05
p3x4	17	1.5	14.5	3	0.360946746	0.05
p3x7	20	2.82	16	3	0.314189189	0.1
p3inp1	21	1.78	16.4	3	0.98	0.1
p3inp2	22	1.45	16.3	4	0.6	0.5
p4X 9	26	1.58	14.3	5	0.98	0.5
p4X 4	37	1.72	16.8	4	0.72674	0.95
p4X7	40	3.55	23.3	1	0.714285714	0.3
p4X16	42	2.17	15.9	2	0.313901345	0.1
p5X2	46	1.8	14	2	0.111111111	0.05
p5X 3	47	1.65	13.6	5	0.805555556	0.4
p5X 5	49	1.45	16.2	3	0.411392405	0.01
p5X 7a	51	1.36	16.1	2	0.607142857	0.7
p5X 9	53	1.6	19.5	6	0.903614458	0.05
p9X10	68	1.6	16.5	6	0.937888199	1
p10n1	81	2.7	18.8	3	0.608365019	0.2
p10n6	83	1.72	16	3	0.529411765	0.1
p10n2	86	2.27	13.8	3	0.185344828	0.1
p10n12	91	1.82	13.6	0	0.137362637	0.05
