# Supplementary material for: Emergent trees in Colophospermum mopane woodland: influence of elephant density on persistence versus attrition
Source: PeerJ. 2024 Feb 26;12:e16961. doi: 10.7717/peerj.16961 (PMC10903334; doi:10.7717/peerj.16961)
Supplement: Data S10 — This is the data used in the production of Figure 6 and Figure S2. [file peerj-12-16961-s013.csv]

plot	circ	totarea	no_stems	ht	OED_F	OED_S	NED_F	NED_S
2	0.61	0.08166247	4	4.9	2	2	0	0
2	0.61	0.074190139	4	5.3	2	2	0	0
2	0.81	0.124881032	6	4.7	2	5	0	0
2	0.54	0.035308554	2	3.1	2	4	1	1
2	0.57	0.029364112	2	4.5	2	4	1	1
2	0.55	0.07599655	4	4.2	2	5	0	0
2	0.35	0.016910227	2	3.7	2	6	1	2
2	1.29	0.132424982	1	4	2	6	1	2
2	0.38	0.015342549	2	4.2	2	3	1	1
2	0.44	0.02256819	2	2.7	2	4	1	1
2	0.53	0.054542445	3	4	2	6	1	1
2	0.39	0.038825881	4	3.5	2	5	0	0
2	0.62	0.04499314	3	5	3	4	1	1
2	0.58	0.026769884	1	4.6	2	6	1	2
2	0.51	0.020698118	1	4.2	3	3	1	1
2	0.37	0.017586636	2	3.3	2	4	1	1
2	0.84	0.063510834	3	4.9	3	5	1	2
2	0.5	0.028043125	2	4.1	2	5	1	1
2	0.68	0.036796654	1	4.1	2	4	1	1
2	0.41	0.033032636	5	4.3	2	5	1	2
2	0.96	0.086715644	2	4.5	3	5	1	1
2	0.74	0.05074	2	4.8	2	4	1	1
2	0.23	0.004209652	1	4	2	4	1	1
2	0.53	0.029515309	2	3.6	2	4	1	1
2	0.58	0.070983165	5	5.1	2	3	1	1
2	0.55	0.069797459	5	5.6	2	3	1	1
2	0.96	0.11691532	2	3.8	2	6	1	2
2	0.76	0.045963986	1	4.1	2	5	1	1
2	0.64	0.03259496	1	3.2	2	6	1	2
2	0.49	0.022289669	2	3.2	2	5	1	2
2	1.66	0.270412434	4	12	2	3	0	0
2	0.64	0.044698704	2	4.9	2	5	1	1
2	0.42	0.058958998	6	4.6	2	5	1	1
2	0.47	0.027780519	3	3.7	2	5	1	2
2	0.63	0.041141588	3	4.3	2	4	1	1
2	0.5	0.025695587	2	3.6	2	5	1	2
2	1.23	0.127554837	2	5.3	2	5	1	1
2	0.79	0.088657336	2	3.3	2	3	2	2
2	0.51	0.063431256	5	3.7	2	5	1	2
2	0.75	0.044762366	1	6	2	6	1	2
2	1.25	0.124339904	1	4.1	2	6	1	1
2	0.67	0.035722357	1	3.7	2	6	1	1
2	0.9	0.134716815	3	3.5	2	5	1	1
2	0.6	0.028647914	1	3.2	2	6	1	2
2	0.75	0.044762366	1	4.6	2	5	1	2
2	0.26	0.016981847	4	3.5	2	5	1	1
2	1.76	0.246499384	1	14	0	0	0	0
2	1.82	0.269831518	2	15	0	0	0	0
2	1.98	0.311975783	1	18.3	0	0	0	0
2	1.75	0.243706212	1	16.8	0	0	0	0
2	1.34	0.142889429	1	15.5	0	0	0	0
2	2	0.318310155	1	16.2	1	1	1	1
2	1.9	0.362149421	2	13.7	1	1	0	0
2	1.93	0.296418374	1	13.7	0	0	0	0
2	1.53	0.193445039	2	11.4	1	1	0	0
3	0.74	0.04357666	1	4	2	5	1	1
3	1.75	0.243706212	1	16.4	1	1	1	1
3	0.41	0.022576148	2	3.9	2	4	1	1
3	0.62	0.055616742	3	3.5	2	5	1	1
3	0.83	0.092039381	4	4.7	2	4	1	1
3	0.54	0.02320481	1	3.2	2	4	1	1
3	1.16	0.162592827	3	4.9	2	5	1	1
3	1.09	0.09455	1	4.6	2	5	1	1
3	0.94	0.12546	5	5.2	3	3	1	1
3	0.45	0.016114452	1	3	2	5	0	0
3	0.54	0.02320481	1	4.3	2	3	1	1
3	0.97	0.074874506	1	4.1	2	4	1	1
3	0.3	0.02334805	4	3.3	2	5	1	1
3	1.27	0.128350612	1	4.4	2	4	1	1
3	0.63	0.045948071	4	4.6	2	3	0	0
3	0.56	0.044062083	2	4.3	2	5	0	0
3	0.6	0.06509	4	3.9	2	4	1	1
3	1.24	0.182232564	5	4.7	2	6	1	1
3	1.09	0.164860787	2	4	3	3	1	1
3	1.23	0.120392858	1	4.3	3	4	1	1
3	0.7	0.038992994	1	4.5	2	5	1	1
3	0.35	0.013257618	2	3.8	2	3	1	1
3	0.89	0.089803252	2	3.7	3	4	1	1
3	0.38	0.014674098	2	4.2	2	4	0	0
3	0.47	0.04236	4	3.3	3	5	0	0
3	0.93	0.068826613	1	4	2	4	1	1
3	0.78	0.048414975	1	4.7	2	5	1	1
3	0.42	0.025528474	2	3.2	2	4	1	2
3	1.5	0.179049462	1	16.3	1	1	1	1
3	0.56	0.024955516	1	3.2	2	5	1	1
1	1.94	0.299498025	1	13.8	1	1	1	1
2	1.42	0.493579684	6	17.5	1	1	1	1
3	1.63	0.260879045	5	14.7	0	0	0	0
4	1.69	0.227281408	1	14.5	1	1	1	1
5	1.79	0.254974392	1	4.3	2	5	1	1
6	2.23	0.421585885	2	5.2	3	6	1	1
7	2.96	0.697226564	1	16	1	1	1	1
4	2.19	0.494351586	2	19.4	0	0	0	0
4	0.52	0.040592503	5	4.1	2	3	0	0
4	0.93	0.160802333	4	4.7	2	5	1	1
4	0.41	0.041085883	4	4.1	2	4	1	1
4	0.86	0.263139047	6	4.2	2	6	1	1
4	0.74	0.046759762	2	3.1	2	5	1	1
4	0.95	0.120941943	3	3.5	2	6	1	1
4	0.26	0.037218415	5	3.1	1	1	0	0
4	0.99	0.077993946	1	3.3	2	5	1	1
4	0.9	0.081216836	4	3.9	3	6	1	1
4	0.35	0.018700722	3	4.3	2	3	1	1
4	0.41	0.02610939	2	3.5	2	4	0	0
4	0.61	0.029610802	1	4.1	2	5	0	0
4	1.16	0.107079536	1	3	2	5	1	2
4	0.9	0.064457806	1	3.8	2	5	1	2
4	0.99	0.09788833	2	3.8	2	5	1	2
4	0.9	0.075351971	2	3.1	2	6	1	1
4	1.11	0.158279725	2	4	2	5	1	1
4	0.96	0.086787264	3	3.1	3	4	0	0
4	0.84	0.098954669	5	3.8	2	5	1	2
4	0.38	0.031528621	4	3.7	3	6	1	1
4	0.46	0.053468148	5	3.3	2	5	1	1
4	2.71	0.656244131	2	20.7	0	0	0	0
4	1.67	0.221933798	1	14.3	0	0	0	0
4	1.51	0.181444746	1	3.5	3	3	1	1
4	1.83	0.26649722	1	17.9	0	0	0	0
4	1.57	0.363462451	2	16.7	1	1	1	1
4	2.25	0.40286129	1	17.5	1	1	1	1
4	2.12	0.35765329	1	21.5	1	1	0	0
4	1.78	0.252133474	1	16.8	0	0	0	0
4	2.09	0.347602647	1	14.2	0	0	0	0
4	1.67	0.221933798	1	17.4	0	0	0	0
4	2.26	0.406450237	1	21.9	1	1	0	0
4	3.6	1.031324902	1	21.5	1	1	1	1
4	1.72	0.270085	2	16.8	0	0	0	0
4	1.73	0.238167616	1	15.7	0	0	0	0
4	2.8	0.623887904	1	17	1	1	0	0
4	3.5	0.97482485	1	23.3	0	0	0	0
4	2.52	0.505349202	1	21.6	1	1	1	1
4	2.23	0.395731143	1	15.9	1	1	0	0
5	0.69	0.037886866	1	4.2	2	6	1	2
5	0.49	0.025345446	2	3.7	2	4	1	1
5	0.43	0.017896988	2	3.9	2	4	1	2
5	0.49	0.031210311	2	4.1	2	4	1	1
5	0.59	0.030884043	2	4.8	2	4	1	2
5	0.43	0.022862627	2	3.9	2	2	1	1
5	0.44	0.029443689	2	3.4	2	3	1	2
5	0.46	0.02600594	3	3.5	2	3	1	2
5	0.66	0.042311377	2	4.6	2	3	1	1
5	0.35	0.015987128	2	3	2	4	0	0
5	0.5	0.023745938	2	3.7	2	4	1	1
5	0.31	0.023427627	5	3.4	2	6	0	0
5	0.7	0.038992994	1	3.7	2	6	1	2
5	1.26	0.12634	1	3.6	3	3	1	1
5	1.09	0.094546074	1	4.5	3	4	1	2
5	0.73	0.056444348	2	4	2	5	1	1
5	0.66	0.057741462	3	4.8	2	5	1	1
5	0.77	0.064760201	2	4.6	2	4	0	0
5	0.4	0.018533609	2	3.5	2	3	1	1
5	0.49	0.023316219	2	3.8	2	4	0	0
5	0.38	0.0208016	3	4.1	1	2	1	1
5	0.8	0.09034438	4	5.2	2	3	0	0
5	0.33	0.0200376	3	3.2	2	3	0	0
5	0.5	0.04835	3	5.1	2	4	0	0
5	0.89	0.095628328	2	4.2	2	5	1	1
5	0.89	0.140000764	5	4	2	5	1	1
5	0.83	0.065715132	2	4.5	2	4	1	1
5	1.15	0.125939413	2	4.8	3	6	0	0
5	0.96	0.09569199	2	4.2	2	5	1	1
5	0.49	0.12594	2	4.8	1	2	1	2
5	0.3	0.02149	5	3.8	2	3	1	1
5	0.94	0.1162787	2	4.8	3	3	1	1
5	0.48	0.018334665	1	4	2	4	1	1
5	0.5	0.035300596	2	3.9	2	6	1	1
5	1.27	0.132202165	2	4.1	2	6	1	1
5	0.81	0.117026729	4	4.3	3	6	1	1
5	0.48	0.01833	1	3.8	2	3	0	0
5	1.21	0.116509475	1	5	2	6	1	1
5	0.6	0.028647914	1	4.7	2	3	1	1
5	0.3	0.014323957	2	3.4	2	4	1	1
5	0.63	0.053102092	2	5.8	2	3	0	0
5	1.33	0.140764708	1	5.1	2	6	1	1
5	0.63	0.031584325	1	5	2	4	1	1
5	0.66	0.038173345	2	3.2	2	5	1	1
5	0.32	0.013528182	2	3.5	2	5	0	0
5	0.44	0.01859	2	3.6	2	3	1	1
5	0.44	0.02355	2	3.1	2	4	0	0
5	0.69	0.037886866	1	3.2	2	6	1	1
5	1.61	0.206272938	1	17.9	1	1	1	1
5	1.79	0.283622306	2	16	0	0	0	0
5	1.8	0.257831226	1	14	2	3	0	0
5	1.8	0.270563632	2	13.6	0	0	0	0
5	2.07	0.405439602	2	15.5	0	0	0	0
5	1.58	0.261690736	2	16.2	1	1	0	0
5	1.48	0.174306641	1	13.7	1	1	0	0
5	1.4	0.296736684	2	16.1	0	0	0	0
5	2.12	0.448761614	2	18.1	1	1	0	0
5	1.66	0.219283866	1	19.5	0	0	0	0
5	1.61	0.26242285	2	18	1	1	0	0
7	1.01	0.145634854	2	4.4	3	2	1	1
7	0.6	0.042024898	2	4.2	2	4	0	0
7	1.99	0.315135011	1	15.8	1	1	1	1
7	0.95	0.071818729	1	4.3	2	4	1	1
7	0.24	0.008435219	2	3.1	2	3	1	1
7	0.86	0.087503462	2	3.6	2	6	1	2
7	0.28	0.014005647	3	3.1	2	3	1	1
7	0.61	0.052799697	4	4.3	2	5	1	1
7	0.68	0.063860975	4	5.8	2	5	1	1
7	1.07	0.127912936	3	3.9	2	5	1	1
7	0.88	0.085697051	2	4.8	3	3	1	1
7	1.43	0.196230253	3	16.8	0	0	0	0
7	1.66	0.262860526	2	16.9	1	1	0	0
7	1.9	0.287274915	1	15	1	1	1	1
7	1.6	0.203718499	1	17.3	1	3	0	0
7	1.6	0.467669238	3	16.5	2	6	1	1
7	1.83	0.26649722	1	17.2	2	3	0	0
7	1.96	0.305705073	1	18	1	1	0	0
7	1.55	0.263003766	2	14.3	2	3	1	1
9	0.47	0.017578678	1	3.1	2	5	1	1
9	1.24	0.12694209	2	3.1	2	3	1	1
9	0.28	0.009421981	2	3.3	2	3	1	1
9	0.5	0.036080456	4	3.6	2	3	1	1
9	0.5	0.019894385	1	4.2	2	5	1	1
9	0.95	0.071818729	1	4	2	6	1	2
9	0.77	0.050364624	2	4	2	5	1	1
9	1.05	0.087734236	1	3.2	2	6	1	1
9	0.25	0.013798745	3	3.1	2	4	1	1
9	0.26	0.009589093	2	3.8	1	2	0	0
9	1.14	0.103418969	1	4.4	2	5	1	1
9	0.43	0.037385528	4	5.2	2	3	0	0
9	0.36	0.015286845	2	3.8	2	4	0	0
9	0.35	0.014331915	2	3.5	2	5	0	0
9	0.42	0.027923758	3	3.4	2	5	1	1
9	0.25	0.004973596	1	3.1	2	4	0	0
9	0.33	0.012517547	2	3.6	2	4	0	0
9	1.26	0.126337301	1	5.5	2	5	1	1
9	0.43	0.030605521	4	4.1	2	4	1	1
9	0.28	0.006238879	1	3.4	1	1	0	0
9	0.54	0.02320481	1	3.9	2	4	1	2
9	0.42	0.021684879	2	3.5	2	4	1	1
9	0.32	0.01554	4	3.3	2	4	1	1
9	0.26	0.009963108	2	3.3	2	4	0	0
9	0.23	0.008419304	2	3.4	1	2	0	0
9	0.5	0.024867981	2	4.4	1	2	0	0
9	0.41	0.013376984	1	3.7	2	4	1	1
9	0.34	0.019401004	3	4	2	4	1	1
9	0.38	0.011490997	1	3.9	2	4	1	1
9	0.4	0.018111848	2	3.2	2	4	1	2
9	0.42	0.019416919	2	5	1	2	0	0
9	0.43	0.020515089	2	3.9	2	3	0	0
9	0.42	0.025218122	3	4	2	4	0	0
9	0.44	0.026897208	2	3.4	2	3	1	2
9	0.28	0.009748248	2	3.1	2	4	0	0
9	0.41	0.013376984	1	4.6	1	3	0	0
9	0.46	0.049712088	4	4.1	2	3	1	1
9	0.28	0.011212475	2	3.3	2	6	0	0
9	0.36	0.025536432	3	4.2	1	2	1	1
9	0.35	0.013257618	2	3.5	2	4	0	0
9	0.37	0.016273607	2	3.2	2	4	1	2
9	0.38	0.011490997	1	3.7	2	3	1	1
9	0.66	0.059595619	3	3.6	2	4	0	0
9	0.35	0.009748248	1	3.2	2	4	0	0
9	0.3	0.011013531	2	3.1	2	3	0	0
9	0.24	0.008093036	2	3.7	1	2	0	0
9	1.74	0.258507635	2	14.4	0	0	0	0
9	1.87	0.369383019	2	16.9	0	0	0	0
9	1.46	0.339254963	2	15.5	1	1	0	0
9	1.76	0.246499384	1	15.2	0	0	0	0
9	1.61	0.225379505	2	4	2	5	1	1
9	0.26	0.007957754	2	2.9	2	6	0	0
9	1.96	0.318731916	3	18.1	0	0	0	0
9	1.81	0.493396656	2	20.5	0	0	0	0
9	2.24	0.399288	1	17.8	1	1	1	1
9	0.61	0.029610802	1	2.5	1	2	1	1
9	2.36	0.452414223	2	18.9	1	1	0	0
9	1.94	0.332092985	2	18	0	0	0	0
9	2.18	0.450003024	2	15.4	0	0	0	0
9	2.32	0.428318145	1	21.3	0	0	0	0
9	2.12	0.35765329	1	18.9	0	0	0	0
10	1.96	0.305705073	1	5.1	2	6	1	1
10	0.29	0.025003263	5	3.4	2	5	1	1
10	0.72	0.041252996	1	3.3	2	4	1	1
10	0.31	0.0239	4	3.9	2	4	1	1
10	0.28	0.01045	2	3.1	2	4	0	0
10	0.27	0.005801203	1	3	2	4	0	0
10	0.31	0.00765	1	3.3	2	4	0	0
10	0.5	0.040385601	5	4.2	2	4	1	1
10	2.63	0.550429878	1	18.8	1	1	1	1
10	0.34	0.024064248	4	3.2	2	4	0	0
10	0.96	0.07333866	1	4.5	2	6	1	1
10	0.36	0.010313249	1	3.2	2	4	1	1
10	0.41	0.028862773	4	4	2	4	1	1
10	0.35	0.021350654	4	4.5	2	4	1	1
10	0.64	0.069678093	3	4.3	2	6	1	1
10	0.59	0.027700941	1	3.8	2	4	1	2
10	0.47	0.04007	5	4.7	2	3	1	1
10	0.24	0.00458	1	3.1	2	4	1	1
10	0.6	0.045589972	3	3.1	1	2	0	0
10	0.61	0.029610802	1	3.9	2	4	1	1
10	0.87	0.060232239	1	5.8	2	5	1	1
10	0.25	0.013766914	3	3.4	2	4	1	1
10	0.38	0.014674098	2	4.6	2	3	1	1
10	1.33	0.140764708	1	6.2	3	3	1	1
10	0.3	0.012963181	2	3.5	2	4	1	1
10	0.68	0.087089658	4	4.6	2	3	1	1
10	0.53	0.049250539	3	3.5	2	5	1	1
10	0.46	0.016838607	1	4.2	2	3	1	1
10	0.54	0.02320481	1	4	2	4	1	1
10	0.29	0.016782903	3	3.2	2	4	1	1
10	1.7	0.229979087	1	16	1	1	0	0
10	1.2	0.114591656	1	15.3	1	1	1	1
10	1.4	0.155971976	1	15.3	1	1	0	0
10	0.64	0.03259496	1	4.2	2	4	1	1
10	0.32	0.014841211	3	3.8	2	3	1	1
10	2.32	0.658917936	4	13.8	0	0	0	0
10	2.57	0.573785885	2	16.9	0	0	1	1
10	1.52	0.183855946	1	15.7	1	1	1	0
10	1.9	0.287274915	1	14.3	1	1	0	0
10	2.04	0.331969	1	20.2	1	1	1	1
10	1.82	0.263592639	1	13.6	1	1	1	1
