# Supplementary material for: Emergent trees in Colophospermum mopane woodland: influence of elephant density on persistence versus attrition
Source: PeerJ. 2024 Feb 26;12:e16961. doi: 10.7717/peerj.16961 (PMC10903334; doi:10.7717/peerj.16961)
Supplement: Data S11 — Data used in the generation of Figure S3 which shows the extent of change in the debarking of individual mopane trees in Gonarezhou National Park between 2014 and 2022 [file peerj-12-16961-s014.csv]

plot&ID	tree_no	circ2014	ht2014	debark_2014	%circ_debark_2022
p2inp1	1	1.55	15	3	0
p2x1	3	1.68	14	4	0.681818182
p2x2	4	1.85	15	4	0.659340659
p2x3	5	1.8	18.3	4	0.580808081
p2x5	6	1.58	16.8	3	0.342857143
p2x6	7	1.2	15.5	2	0.26119403
p2x7	8	1.9	16.2	3	0.3
p2x8	9	1.7	13.7	4	0.157894737
p2x9	10	1.5	13.7	3	0.321243523
p2x4	11	1.75	11.4	2	0.169934641
p3x1	14	1.82	13.8	3	0.43814433
p3x2	15	1.2	17.5	4	0.519379845
p3x3	16	2.18	14.7	2	0.398773006
p3x4	17	1.5	14.5	3	0.360946746
p3x5	18	1.75	16.4	5	0.72626
p3x6	19	2.15	16.5	4	0.7
p3x7	20	2.82	16	3	0.314189189
p3inp1	21	1.78	16.4	3	0.98
p3inp2	22	1.45	16.3	4	0.6
p4inp1	24	2.1	19.4	0	0.639269406
p4X 1	25	2.74	20.7	1	0.749077491
p4X 9	26	1.58	14.3	5	0.98
p4X10	28	1.75	17.9	5	0.683060109
p4X12	29	1.53	16.7	3	0.2958
p4X13	30	2.7	17.5	3	0.644444444
p4X 14	31	2	21.5	0	0.273584906
p4X 17	32	1.5	16.8	4	0.691011236
p4X 18	33	2.28	14.2	1	0.167464115
p4X 19	34	1.7	17.4	4	0.784431138
p4X 20	35	2.23	21.9	5	0.730088496
p4X2	36	3.6	21.5	2	0.333333333
p4X 4	37	1.72	16.8	4	0.72674
p4X 5	38	1.82	15.7	2	0.820809249
p4X 6	39	2.75	17	0	0.239285714
p4X7	40	3.55	23.3	1	0.714285714
p4X15	41	2.45	21.6	1	0.555555556
p4X16	42	2.17	15.9	2	0.313901345
p5inp1	43	1.15	11.4	0	0
p5inp2	44	1.68	17.9	2	0.310559006
p5X1	45	1.85	16	2	0.335195531
p5X2	46	1.8	14	2	0.111111111
p5X 3	47	1.65	13.6	5	0.805555556
p5X 4	48	1.58	15.5	4	0.235690236
p5X 5	49	1.45	16.2	3	0.411392405
p5X 6	50	1.42	13.7	2	0.067567568
p5X 7a	51	1.36	16.1	2	0.607142857
p5X 7b	51	1.3	16.1	0	0.07518797
p5X 8	52	2	18.1	4	0.212264151
p5X 9	53	1.6	19.5	6	0.903614458
p5X 10	54	1.48	18	3	0.403726708
p7inp1	55	1.9	15.8	3	0
p7inp2	56	1.5	16.8	0	0
p7X7	57	1.65	16.9	3	0.361445783
p7X6	58	1.9	15	0	0.236842105
p7X3	59	1.6	17.3	0	0.4375
p7X4	60	1.6	16.5	0	0.5561
p7X5	61	1.8	17.2	0	0.273224044
p7X2	62	2	18	0	0.348387097
p7X1	63	1.5	14.3	0	0
p9X15	64	1.7	14.4	0	0.149425287
p9X13	66	1.7	15.5	4	0.301369863
p9X9	67	1.85	15.2	4	0.75
p9X10	68	1.6	16.5	6	0.937888199
p9X12	70	1.9	18.1	2	0.204081633
p9X8	71	1.85	20.5	3	0.3859
p9X7	72	2.15	17.8	3	0.455357143
p9X5	74	2.15	18.9	4	0.652542373
p9X4	75	1.8	18	2	0.530927835
p9X3	76	2.2	15.4	4	0.385321101
p9X2	77	2.28	21.3	4	0.862068966
p9X1	78	2.14	18.9	0	0.320754717
p9inp1	79	2.3	16.8	4	0.71111
p10n1	81	2.7	18.8	3	0.608365019
p10n6	83	1.72	16	3	0.529411765
p10n9	84	1.15	15.3	6	0.916666667
p10n8	85	1.35	15.3	4	0.642857143
p10n2	86	2.27	13.8	3	0.185344828
p10n10	87	2.5	16.9	4	0.232
p10n11	88	1.55	15.7	4	0.625
p10n5	89	1.86	14.3	3	0.731578947
p10n4	90	1.98	20.2	3	0.721153846
p10n12	91	1.82	13.6	0	0.137362637
