# Supplementary material for: Emergent trees in Colophospermum mopane woodland: influence of elephant density on persistence versus attrition
Source: PeerJ. 2024 Feb 26;12:e16961. doi: 10.7717/peerj.16961 (PMC10903334; doi:10.7717/peerj.16961)
Supplement: Data S12 — This data together with the corresponding data set for changes in shrub density and canopy volume was used in the production of figure 5a, b and c, as well as Figure S1, and Table S3. [file peerj-12-16961-s015.csv]

Year	Plot	length	width	transect_size	tree_no	species	Sp.code	circ	height	D1	D2	CD	CS	shape
2022	2	50	25	0.125	1	colmop			4.9	4	9.1	4.8	A
2022	2	50	25	0.125	2	colmop			5.3	5.2	5.3	5.2	G
2022	2	50	25	0.125	3	colmop			4.7	5.7	5.8	4.7	G
2022	2	50	25	0.125	4	colmop			3.1	3	1.9	3.1	F
2022	2	50	25	0.125	5	colmop			4.5	3.4	3.1	4.5	F
2022	2	50	25	0.125	6	colmop			4.2	4.3	4.9	4.1	G
2022	2	50	25	0.125	7	colmop			3.7	2.6	2.4	3.3	G
2022	2	50	25	0.125	8	colmop			4	3.4	3.5	3.5	G
2022	2	50	25	0.125	9	colmop			4.2	3.5	2.5	4.1	A
2022	2	50	25	0.125	10	colmop			2.7	3.3	3.9	2.7	G
2022	2	50	25	0.125	11	colmop			4	2.6	2.7	3.9	A
2022	2	50	25	0.125	12	colmop			3.5	4	4.1	3.4	A
2022	2	50	25	0.125	13	colmop			5	7.2	5.2	5	A
2022	2	50	25	0.125	14	colmop			4.6	3.5	2.8	4.5	E
2022	2	50	25	0.125	15	colmop			4.2	5.1	3	4.1	G
2022	2	50	25	0.125	16	colmop			3.3	2.8	3	3.2	G
2022	2	50	25	0.125	17	colmop			4.9	4.1	3.6	4.9	G
2022	2	50	25	0.125	18	colmop			4.1	3.4	3.4	4.1	C
2022	2	50	25	0.125	19	colmop			4.1	3.5	3.8	4.1	C
2022	2	50	25	0.125	20	colmop			4.3	4.3	5.1	4.3	G
2022	2	50	25	0.125	21	colmop			4.5	6.5	4.1	4.5	E
2022	2	50	25	0.125	22	colmop			4.8	4.1	4	4.3	E
2022	2	50	25	0.125	23	colmop			4	3.2	3.4	4	E
2022	2	50	25	0.125	24	colmop			3.6	3.3	3.3	3.5	G
2022	2	50	25	0.125	25	colmop			5.1	7.1	5.4	5.1	A
2022	2	50	25	0.125	26	colmop			5.6	4.5	6.2	5.6	G
2022	2	50	25	0.125	27	colmop			3.8	3.8	4	3.8	E
2022	2	50	25	0.125	28	colmop			4.1	4	3	4	G
2022	2	50	25	0.125	29	colmop			3.2	2.3	2.6	3.2	G
2022	2	50	25	0.125	30	colmop			3.2	2.9	2.9	3.1	F
2022	2	50	25	0.125	31	colmop			12	8.2	8.1	12	G
2022	2	50	25	0.125	32	colmop			4.9	3.9	3.8	4.8	E
2022	2	50	25	0.125	33	colmop			4.6	5.2	5	4.6	E
2022	2	50	25	0.125	34	colmop			3.7	3.2	3.2	3.6	G
2022	2	50	25	0.125	35	colmop			4.3	4.6	4.8	4.2	G
2022	2	50	25	0.125	36	colmop			3.6	2.9	2.8	3.5	G
2022	2	50	25	0.125	37	colmop			5.3	5.1	5.5	5.3	G
2022	2	50	25	0.125	38	colmop			3.3	6.4	4.9	3.3	F
2022	2	50	25	0.125	39	colmop			3.7	3.1	4	3.7	G
2022	2	50	25	0.125	40	colmop			6	3.6	4	5.7	G
2022	2	50	25	0.125	41	colmop			4.1	2.9	3.5	4.1	G
2022	2	50	25	0.125	42	colmop			3.7	4.6	3.6	4.4	E
2022	2	50	25	0.125	43	colmop			3.5	2.5	2.5	3.5	E
2022	2	50	25	0.125	44	colmop			3.2	3.3	3.7	3.1	E
2022	2	50	25	0.125	45	colmop			4.6	3.6	3.8	4.6	G
2022	2	50	25	0.125	46	colmop			3.5	2.6	2.4	3.4	E
2022	3	50	25	0.125	1	colmop			4	4.4	4.4	3.3	D
2022	3	50	25	0.125	2	colmop			16.4	12.5	11.5	15.4	D
2022	3	50	25	0.125	3	colmop			3.9	3.1	3.7	3.9	G
2022	3	50	25	0.125	4	colmop			3.5	2.5	3	3.1	D
2022	3	50	25	0.125	5	colmop			4.7	4	4.4	4.3	D
2022	3	50	25	0.125	6	colmop			3.2	1.9	1.9	2.8	G
2022	3	50	25	0.125	7	colmop			4.9	5.4	4.9	4.5	C
2022	3	50	25	0.125	8	colmop			4.6	3.3	3.8	4.3	G
2022	3	50	25	0.125	9	colmop			5.2	7.5	8.4	5.2	A
2022	3	50	25	0.125	10	colmop			3	2.3	2.9	2.5	G
2022	3	50	25	0.125	11	colmop			4.3	2.8	2.9	3.8	G
2022	3	50	25	0.125	12	colmop			4.1	3.8	4.4	3.7	D
2022	3	50	25	0.125	13	colmop			3.3	2.5	3	2.7	G
2022	3	50	25	0.125	14	colmop			4.4	3.3	4.1	3.9	E
2022	3	50	25	0.125	15	colmop			4.6	3.7	3.8	4.2	G
2022	3	50	25	0.125	16	colmop			4.3	3.1	4	3.7	D
2022	3	50	25	0.125	17	colmop			3.9	5.6	5.4	3.9	G
2022	3	50	25	0.125	18	colmop			4.7	6.3	5.2	4.3	E
2022	3	50	25	0.125	19	colmop			4	9.6	5.5	4	F
2022	3	50	25	0.125	20	colmop			4.3	4	4.1	3.7	E
2022	3	50	25	0.125	21	colmop			4.5	3.2	3.3	4	G
2022	3	50	25	0.125	22	colmop			3.8	2.8	2.6	3.4	G
2022	3	50	25	0.125	23	colmop			3.7	5.3	4.6	3.2	F
2022	3	50	25	0.125	24	colmop			4.2	3.1	2.8	4.1	G
2022	3	50	25	0.125	25	colmop			3.3	5	4.3	3	A
2022	3	50	25	0.125	26	colmop			4	3.7	3.3	3.7	G
2022	3	50	25	0.125	27	colmop			4.7	3.4	3.1	3.9	G
2022	3	50	25	0.125	28	colmop			3.2	2.9	2.8	2.8	C
2022	3	50	25	0.125	29	colmop			16.3	6.4	6.1	11.3	D
2022	3	50	25	0.125	30	colmop			3.2	2.8	3.2	2.9	E
2022	4	50	50	0.25	1	colmop			19.4	10.1	9.2	15.4	D
2022	4	50	50	0.25	2	colmop			4.1	3.3	2.8	4	G
2022	4	50	50	0.25	3	colmop			4.7	6.9	5.2	4.7	E
2022	4	50	50	0.25	4	colmop			4.1	3.9	3.6	4.1	G
2022	4	50	50	0.25	5	colmop			4.2	4.8	8.6	3.8	F
2022	4	50	50	0.25	6	colmop			3.1	2.7	2.7	3.1	G
2022	4	50	50	0.25	7	colmop			3.5	3.7	3.7	2.8	D
2022	4	50	50	0.25	8	colmop			3.1	2.7	3.4	2.6	G
2022	4	50	50	0.25	9	colmop			3.3	3.6	3.6	2.8	G
2022	4	50	50	0.25	10	colmop			3.9	5.5	4.2	3.4	F
2022	4	50	50	0.25	11	maeang			4.3	1.9	1.5	2.1	D
2022	4	50	50	0.25	12	colmop			4.3	2.4	3.2	3.9	G
2022	4	50	50	0.25	13	colmop			3.5	2.2	2.4	3.2	G
2022	4	50	50	0.25	14	colmop			4.1	2.3	2.7	3.4	G
2022	4	50	50	0.25	15	colmop			3	2.1	2.9	2.4	E
2022	4	50	50	0.25	16	colmop			3.8	4	5.3	3.3	E
2022	4	50	50	0.25	17	colmop			3.8	4.4	3.8	3.3	E
2022	4	50	50	0.25	18	colmop			3.1	3.5	3.8	2.6	A
2022	4	50	50	0.25	19	colmop			4	3.9	4.1	0.6	E
2022	4	50	50	0.25	20	colmop			3.1	6.7	2.3	2.8	E
2022	4	50	50	0.25	21	colmop			3.8	4.3	4.9	3.3	E
2022	4	50	50	0.25	22	colmop			3.7	4.6	3.5	3.4	F
2022	4	50	50	0.25	23	colmop			3.3	3.5	3.5	2.9	D
2022	5	50	25	0.125	1	colmop			4.2	4.7	4.2	3.9	C
2022	5	50	25	0.125	2	colmop			3.7	3.1	3.1	3.2	G
2022	5	50	25	0.125	3	colmop			3.9	2.7	2	3.9	G
2022	5	50	25	0.125	4	colmop			11.4	4.6	4.6	10.4	G
2022	5	50	25	0.125	5	colmop			4.1	3.6	2.8	3.8	G
2022	5	50	25	0.125	6	colmop			4.8	3.2	4.2	4	G
2022	5	50	25	0.125	7	colmop			3.9	3.3	2.3	3.5	G
2022	5	50	25	0.125	8	colmop			3.4	3	3.1	3	C
2022	5	50	25	0.125	9	colmop			3.5	2.2	2.8	3	G
2022	5	50	25	0.125	10	colmop			4.6	3.5	3.6	4.4	E
2022	5	50	25	0.125	11	colmop			3	2.4	2.2	2.5	F
2022	5	50	25	0.125	12	colmop			3.7	3	3.1	3.4	G
2022	5	50	25	0.125	13	colmop			3.4	3.1	3.2	3.3	G
2022	5	50	25	0.125	14	colmop			3.7	3.6	3.5	3.7	G
2022	5	50	25	0.125	15	colmop			3.6	11	3.8	3.6	A
2022	5	50	25	0.125	16	colmop			4.5	6.4	7.9	4.1	F
2022	5	50	25	0.125	17	colmop			4	3.1	2.6	3.6	E
2022	5	50	25	0.125	18	colmop			4.8	4.2	5	4.6	E
2022	5	50	25	0.125	19	colmop			4.6	4.2	4.1	4.5	A
2022	5	50	25	0.125	20	colmop			3.5	2.3	3.2	3.5	A
2022	5	50	25	0.125	21	colmop			3.8	2.8	3.1	3.4	F
2022	5	50	25	0.125	22	colmop			4.1	3.8	3.2	3.9	E
2022	5	50	25	0.125	23	colmop			5.2	5.2	5.5	4.9	D
2022	5	50	25	0.125	24	colmop			3.2	1.9	2.7	3.1	G
2022	5	50	25	0.125	25	colmop			5.1	4.1	4.2	4.9	E
2022	5	50	25	0.125	26	colmop			4.2	3.2	3.6	3.7	E
2022	5	50	25	0.125	27	colmop			4	4	4.4	3.8	F
2022	5	50	25	0.125	28	colmop			4.5	5.4	5.2	3.8	F
2022	5	50	25	0.125	29	colmop			4.8	3.2	4	4.3	G
2022	5	50	25	0.125	30	colmop			4.2	4.7	4.4	3.7	D
2022	5	50	25	0.125	31	colmop			4.8	3.1	3	4.6	G
2022	5	50	25	0.125	32	colmop			3.8	3.2	3.2	3.7	G
2022	5	50	25	0.125	33	colmop			4.8	7.3	6	4.5	A
2022	5	50	25	0.125	34	colmop			4	2.2	2.6	3.9	G
2022	5	50	25	0.125	35	colmop			3.9	3.2	3.2	3.4	G
2022	5	50	25	0.125	36	colmop			4.1	3.3	4	3.6	G
2022	5	50	25	0.125	37	colmop			4.3	4.6	5.3	3.9	A
2022	5	50	25	0.125	38	drymos			3.1	1.9	2.1	2.6	E
2022	5	50	25	0.125	39	colmop			3.8	2.1	2.9	3.5	G
2022	5	50	25	0.125	40	colmop			5	5.7	4.9	4.3	D
2022	5	50	25	0.125	41	colmop			4.7	3.1	3.7	3.7	G
2022	5	50	25	0.125	42	colmop			3.4	2.8	2.6	3.1	E
2022	5	50	25	0.125	43	colmop			5.8	5.6	4.9	5.2	G
2022	5	50	25	0.125	44	colmop			5.1	4.8	4.7	4.7	E
2022	5	50	25	0.125	45	colmop			5	4.3	4.8	4	E
2022	5	50	25	0.125	46	colmop			3.2	3.4	2.9	2.8	C
2022	5	50	25	0.125	47	colmop			3.5	2.1	2.4	3.1	G
2022	5	50	25	0.125	48	colmop			3.6	2.7	3.2	3.5	G
2022	5	50	25	0.125	49	colmop			3.1	2.3	2.8	3	E
2022	5	50	25	0.125	50	colmop			3.2	2.3	2.3	2.8	E
2022	7	50	25	0.125	1	colmop			4.4	10.8	3.4	4.4	D
2022	7	50	25	0.125	2	colmop			4.2	4.4	4.4	4.2	D
2022	7	50	25	0.125	3	colmop			15.8	10.4	9.9	12.1	D
2022	7	50	25	0.125	4	colmop			4.3	4.2	4.1	3.8	F
2022	7	50	25	0.125	5	drymos			4.5	4.6	5.6	4.5	F
2022	7	50	25	0.125	6	colmop			3.1	2.1	2.5	3.1	G
2022	7	50	25	0.125	7	colmop			3.6	4.6	4.2	3.6	G
2022	7	50	25	0.125	8	colmop			3.1	2.1	2.3	3	G
2022	7	50	25	0.125	9	colmop			4.3	4.6	4	3.5	G
2022	7	50	25	0.125	10	colmop			5.8	4.3	4.1	5.3	G
2022	7	50	25	0.125	11	colmop			3.9	4.7	4.7	3.7	A
2022	7	50	25	0.125	12	colmop			4.8	7.8	3.4	4.8	A
2022	7	50	25	0.125	13	colmop			16.8	8.4	8.4	16.3	G
2022	9	50	25	0.125	1	colmop			3.1	3	2.7	3.1	G
2022	9	50	25	0.125	2	colmop			3.1	2.6	2.7	3	C
2022	9	50	25	0.125	3	colmop			3.3	2.4	2.6	3.1	C
2022	9	50	25	0.125	4	colmop			3.6	3.6	4.1	3.4	C
2022	9	50	25	0.125	5	colmop			4.2	3.8	3.6	4.2	C
2022	9	50	25	0.125	6	colmop			4	3.7	3.7	2.5	C
2022	9	50	25	0.125	7	colmop			4	4.4	3.9	3.4	C
2022	9	50	25	0.125	8	colmop			3.2	2.2	2.6	2.8	C
2022	9	50	25	0.125	9	colmop			3.1	3	2	2.6	G
2022	9	50	25	0.125	10	colmop			3.8	2	1.8	3.6	G
2022	9	50	25	0.125	11	colmop			4.4	3.9	4	4.4	C
2022	9	50	25	0.125	12	colmop			5.2	4.1	4.8	4.4	D
2022	9	50	25	0.125	13	colmop			3.8	3	2.3	3.3	C
2022	9	50	25	0.125	14	colmop			3.5	3.6	3.3	3	F
2022	9	50	25	0.125	15	colmop			3.4	3.6	3.7	2.7	E
2022	9	50	25	0.125	16	colmop			3.1	2.2	2.1	3	G
2022	9	50	25	0.125	17	colmop			3.6	1.9	2.3	3.4	G
2022	9	50	25	0.125	18	colmop			5.5	6.3	4.3	5	F
2022	9	50	25	0.125	19	colmop			4.1	3.4	3.2	3.2	D
2022	9	50	25	0.125	20	colmop			3.4	2.4	2.3	3.4	G
2022	9	50	25	0.125	21	colmop			3.9	3.3	3.4	3.2	C
2022	9	50	25	0.125	22	colmop			3.5	2.6	2.7	3.3	G
2022	9	50	25	0.125	23	colmop			3.7	2.7	2.8	3.5	G
2022	9	50	25	0.125	24	colmop			3.3	2.1	2.1	3.2	G
2022	9	50	25	0.125	25	colmop			3.3	2.4	2.5	2.8	G
2022	9	50	25	0.125	26	colmop			3.4	2.8	2.7	3.1	G
2022	9	50	25	0.125	27	colmop			4.4	4.2	4.1	3.7	D
2022	9	50	25	0.125	28	colmop			3.7	2.4	2.4	3.2	G
2022	9	50	25	0.125	29	colmop			4	2.9	2.8	3.6	G
2022	9	50	25	0.125	30	colmop			3.9	3.5	2.8	2.5	C
2022	9	50	25	0.125	31	colmop			3.2	1.4	2.5	2.6	G
2022	9	50	25	0.125	32	colmop			5	3.2	3.9	4.5	G
2022	9	50	25	0.125	33	colmop			16.8	6.6	7.8	10.8	D
2022	9	50	25	0.125	34	colmop			3.9	3.5	3.3	3.2	D
2022	9	50	25	0.125	35	colmop			4	4.2	4.2	4	D
2022	9	50	25	0.125	36	colmop			3.4	3	3.3	2.9	D
2022	9	50	25	0.125	37	colmop			3.1	2.3	2.3	2.9	G
2022	9	50	25	0.125	38	colmop			4.6	3.9	3.1	3.5	G
2022	9	50	25	0.125	39	colmop			4.1	3.9	4	3.8	G
2022	9	50	25	0.125	40	colmop			3.3	2.3	2.4	3	G
2022	9	50	25	0.125	41	colmop			4.2	4.2	4.6	3.9	D
2022	9	50	25	0.125	42	colmop			3.5	3.3	2.9	3	E
2022	9	50	25	0.125	43	colmop			3.2	3.5	2.7	2.8	E
2022	9	50	25	0.125	44	colmop			3.7	3	2.4	3.1	D
2022	9	50	25	0.125	45	colmop			3.6	3.9	3.3	3.2	D
2022	9	50	25	0.125	46	colmop			3.2	2.6	2.8	3	D
2022	9	50	25	0.125	47	colmop			3.1	2.4	2	2.7	D
2022	9	50	25	0.125	48	colmop			3.7	2.8	3.2	3.5	G
2022	10	50	25	0.125	1	colmop			5.1	4.6	5.4	4.5	E
2022	10	50	25	0.125	2	colmop			3.4	3.7	3.4	3.1	E
2022	10	50	25	0.125	3	colmop			3.3	2.7	3.4	2.9	E
2022	10	50	25	0.125	4	colmop			3.9	3.2	3.7	3.4	E
2022	10	50	25	0.125	5	colmop			3.1	2.4	1.9	3.1	G
2022	10	50	25	0.125	6	colmop			3	1.9	1.8	2.9	G
2022	10	50	25	0.125	7	colmop			3.3	2	1.7	2.7	E
2022	10	50	25	0.125	8	colmop			4.2	3	3.4	4	E
2022	10	50	25	0.125	9	colmop			18.8	8.8	8.9	17.8	D
2022	10	50	25	0.125	10	colmop			3.2	3.5	3.4	2.8	E
2022	10	50	25	0.125	11	colmop			4.5	4	3.7	3.6	E
2022	10	50	25	0.125	12	colmop			3.2	2.8	3.5	3.1	G
2022	10	50	25	0.125	13	colmop			4	3.6	3.2	3.7	E
2022	10	50	25	0.125	14	colmop			4.5	3.7	3.8	4.2	D
2022	10	50	25	0.125	15	colmop			4.3	4.5	5.7	4.1	F
2022	10	50	25	0.125	16	colmop			3.8	4.1	4.1	3.6	E
2022	10	50	25	0.125	17	colmop			4.7	3.4	5.1	4.3	D
2022	10	50	25	0.125	18	colmop			3.1	2.8	2.9	2.8	E
2022	10	50	25	0.125	19	colmop			3.1	2.1	2.7	2.8	G
2022	10	50	25	0.125	20	colmop			3.9	2.7	2.6	3	E
2022	10	50	25	0.125	21	colmop			5.8	4.1	3.8	5.2	G
2022	10	50	25	0.125	22	colmop			3.4	3.1	2.5	3	G
2022	10	50	25	0.125	23	colmop			4.6	3.4	3.5	4.6	G
2022	10	50	25	0.125	24	colmop			6.2	4.8	8.4	6.2	F
2022	10	50	25	0.125	25	colmop			3.5	2.2	2.3	3.2	G
2022	10	50	25	0.125	26	colmop			4.6	3.8	4.2	4.4	E
2022	10	50	25	0.125	27	colmop			3.5	3.9	3.9	2.9	A
2022	10	50	25	0.125	28	colmop			4.2	4.1	4	3.7	D
2022	10	50	25	0.125	29	colmop			4	4.1	3.5	3.5	D
2022	10	50	25	0.125	30	colmop			3.2	2	2.5	2.8	D
2022	10	50	25	0.125	31	colmop			16	8	10.8	16	D
2022	10	50	25	0.125	33	colmop			15.3	7.8	9.6	15.3	D
2022	10	50	25	0.125	34	colmop			3.8	4.3	2.9	3.5	D
2022	10	50	25	0.125	35	colmop			4.2	3.5	3.5	3.7	G
2022	10	50	25	0.125	36	colmop			3.2	2.7	2.3	3	G
2022	10	50	25	0.125	37	colmop			3.8	3.4	3.3	3.8	G
2022	10	50	25	0.125	38	colmop			13.8	9.5	9.4	10.8	D
2022	10	50	25	0.125	39	colmop			18.8	8	8.1	17.2	D
2014	2	50	25	0.125	1		Col mop	1.05	4.7	5.7	3.9	4.7		1
2014	2	50	25	0.125				0.8
2014	2	50	25	0.125				0.6
2014	2	50	25	0.125	1		Col mop	0.83	4.5	3.6	2.4	4		1
2014	2	50	25	0.125	1		Col mop	0.85	3.3	2.6	4.05	3.3		1
2014	2	50	25	0.125	1		Col mop	0.3	4	2.1	2.9	4		1
2014	2	50	25	0.125				0.25
2014	2	50	25	0.125				0.32
2014	2	50	25	0.125				0.33
2014	2	50	25	0.125	1		Col mop	0.56	5	5.2	5	5		1
2014	2	50	25	0.125				0.35
2014	2	50	25	0.125				0.5
2014	2	50	25	0.125				0.28
2014	2	50	25	0.125				0.38
2014	2	50	25	0.125				0.17
2014	2	50	25	0.125				0.17
2014	2	50	25	0.125	1		Col mop	0.4	4.5	6.45	4.25	4.5		1
2014	2	50	25	0.125				0.62
2014	2	50	25	0.125				0.65
2014	2	50	25	0.125				0.45
2014	2	50	25	0.125				0.37
2014	2	50	25	0.125	1		Col mop	0.5	3.6	2.5	2.4	3.6		1
2014	2	50	25	0.125				0.33
2014	2	50	25	0.125	1		Col mop	0.32	4.2	3.2	2	4.2		1
2014	2	50	25	0.125				0.22
2014	2	50	25	0.125				0.11
2014	2	50	25	0.125	1		Col mop	0.98	4	4.35	2.9	4		1
2014	2	50	25	0.125				0.32
2014	2	50	25	0.125			Col mop	0.56
2014	2	50	25	0.125			Col mop	0.4
2014	2	50	25	0.125	1		Col mop	0.47	4.1	2.7	3.1	4.1		1
2014	2	50	25	0.125				0.3
2014	2	50	25	0.125				0.2
2014	2	50	25	0.125	1		Col mop	0.7	4.2	3.1	4.1	4.2		1
2014	2	50	25	0.125				0.26
2014	2	50	25	0.125	1		Col mop	0.4	3.7	3.4	2.9	3.7		1
2014	2	50	25	0.125				0.12
2014	2	50	25	0.125				0.15
2014	2	50	25	0.125				0.17
2014	2	50	25	0.125				0.25
2014	2	50	25	0.125				0.38
2014	2	50	25	0.125				0.13
2014	2	50	25	0.125				0.2
2014	2	50	25	0.125				0.22
2014	2	50	25	0.125				0.16
2014	2	50	25	0.125				0.14
2014	2	50	25	0.125			Col mop	1
2014	2	50	25	0.125	1		Col mop	0.75	4.8	4.85	4.5	4.8		1
2014	2	50	25	0.125				0.98
2014	2	50	25	0.125	1		Col mop	0.7	5	4	3.2	5		1
2014	2	50	25	0.125				0.65
2014	2	50	25	0.125	1		Col mop	1.33	3.8	3.6	3.8	3.3		1
2014	2	50	25	0.125				0.25
2014	2	50	25	0.125			Col mop	0.7
2014	2	50	25	0.125	1		Col mop	0.6	3.4	3	2.1	3.4		1
2014	2	50	25	0.125				0.25
2014	2	50	25	0.125				0.12
2014	2	50	25	0.125				0.25
2014	2	50	25	0.125	1		Col mop	0.72	5	6.4	4.25	5		2
2014	2	50	25	0.125				0.86
2014	2	50	25	0.125	1		Col mop	0.5	3.5	3.2	3	3.5		1
2014	2	50	25	0.125				0.45
2014	2	50	25	0.125				0.38
2014	2	50	25	0.125			Col mop	0.38
2014	2	50	25	0.125	1		Col mop	1.08	3.5	3.8	4.9	3.5		1
2014	2	50	25	0.125	1		Col mop	1.35	15.3	5.38	4.65	14.3		7
2014	2	50	25	0.125	1		Col mop	0.42	3.8	2.5	3.1	3.3		1
2014	2	50	25	0.125				0.15
2014	2	50	25	0.125				0.1
2014	2	50	25	0.125			Col mop	0.35
2014	2	50	25	0.125				0.25
2014	2	50	25	0.125	1		Col mop	0.4	3.8	3	3.7	3.8		1
2014	2	50	25	0.125				0.3
2014	2	50	25	0.125				0.1
2014	2	50	25	0.125	1		Col mop	0.43	3.5	3.3	2.7	3.5		1
2014	2	50	25	0.125				0.23
2014	2	50	25	0.125				0.27
2014	2	50	25	0.125				0.3
2014	2	50	25	0.125	1		Col mop	1.55	15	7.4	6.5	4.5		7
2014	2	50	25	0.125				0.7
2014	2	50	25	0.125				0.3
2014	2	50	25	0.125				0.23
2014	2	50	25	0.125	1		Col mop	0.45	5	4.9	4.3	5		1
2014	2	50	25	0.125				0.65
2014	2	50	25	0.125				0.55
2014	2	50	25	0.125				0.32
2014	2	50	25	0.125	1		Col mop	0.4	3.4	4.25	3.5	3.4		1
2014	2	50	25	0.125				0.5
2014	2	50	25	0.125	1		Col mop	0.74	4.5	3.8	3.6	4.5		1
2014	2	50	25	0.125				0.2
2014	2	50	25	0.125	1		Col mop	0.7	4.5	3.2	3.65	4.5		1
2014	2	50	25	0.125	1		Col mop	1.3	4.1	3.9	4	4.1		1
2014	2	50	25	0.125	1		Col mop	0.7	5	3.63	3.95	4		1
2014	2	50	25	0.125	1		Col mop	0.8	4.6	4.1	4	4.6		1
2014	2	50	25	0.125				0.43
2014	2	50	25	0.125				0.35
2014	2	50	25	0.125	1		Col mop	0.26	5.2	5.9	2.8	5.2		1
2014	2	50	25	0.125				0.5
2014	2	50	25	0.125				0.25
2014	2	50	25	0.125				0.4
2014	2	50	25	0.125				0.3
2014	2	50	25	0.125			Col mop	0.55
2014	2	50	25	0.125				0.23
2014	2	50	25	0.125	1		Col mop	1.25	6	4.5	4.9	6		3
2014	2	50	25	0.125	1		Col mop	0.36	4.7	5.5	4.5	4.2		1
2014	2	50	25	0.125				0.3
2014	2	50	25	0.125				0.38
2014	2	50	25	0.125				0.4
2014	2	50	25	0.125				0.25
2014	2	50	25	0.125				0.32
2014	2	50	25	0.125	1		Col mop	0.2	4.4	3.2	4	3.9		1
2014	2	50	25	0.125				0.3
2014	2	50	25	0.125				0.23
2014	2	50	25	0.125				0.3
2014	2	50	25	0.125				0.12
2014	2	50	25	0.125	1		Col mop	0.53	4.8	5	4.5	4.8		1
2014	2	50	25	0.125				0.58
2014	2	50	25	0.125				0.48
2014	2	50	25	0.125				0.3
2014	2	50	25	0.125				0.15
2014	2	50	25	0.125	1		Col mop	1.35	4.8	5.75	7.95	4.3		1
2014	2			0.619343	1		Col mopA	1.68	14	8.6	8.05	13		3
2014	2			0.619343	1		Col mopA	1.85	15	8.1	7.3	15		3
2014	2			0.619343	1		Col mopA	1.8	18.3	9.05	9.5	14.3		3
2014	2			0.619343	1		Col mopA	1.75	11.4	6.45	7.2	10.2		3
2014	2			0.619343	1		Col mopA	1.58	16.8	7.9	9.1	15.8		3
2014	2			0.619343	1		Col mopA	1.2	15.5	6.6	6.2	8.5		1
2014	2			0.619343	1		Col mopA	1.9	16.2	7.4	7.7	13.2		7
2014	2			0.619343	1		Col mopA	1.7	13.7	8.65	6.6	13.7		3
2014	2			0.619343				0.95
2014	2			0.619343	1		Col mopA	1.5	13.7	8.82	7.3	13.7		3
2014	2			0.619343				0.8
2014	3	50	25	0.125	1		Col mop	0.6	5	4.1	4.1	5		1
2014	3	50	25	0.125				0.38
2014	3	50	25	0.125				0.21
2014	3	50	25	0.125				0.25
2014	3	50	25	0.125	1		Col mop	0.6	3.8	3.6	3.9	3.3		1
2014	3	50	25	0.125				0.43
2014	3	50	25	0.125				0.36
2014	3	50	25	0.125	1		Col mop	0.4	3.8	3.05	3.3	3.8		1
2014	3	50	25	0.125				0.32
2014	3	50	25	0.125				0.13
2014	3	50	25	0.125	1		Col mop	0.73	4.3	3.9	4.15	3.8		1
2014	3	50	25	0.125	1		Col mop	1.78	16.4	12.8	14.3	15.4		3
2014	3	50	25	0.125	1		Col mop	1.15	4.5	4.7	4.35	3.5		1
2014	3	50	25	0.125				0.76
2014	3	50	25	0.125				0.25
2014	3	50	25	0.125	1		Col mop	1.2	4.5	4.05	3.4	4.5		1
2014	3	50	25	0.125	1		Col mop	0.8	5	5.8	4.2	4.5		1
2014	3	50	25	0.125				0.7
2014	3	50	25	0.125				0.75
2014	3	50	25	0.125				0.38
2014	3	50	25	0.125				0.4
2014	3	50	25	0.125				0.4
2014	3	50	25	0.125				0.5
2014	3	50	25	0.125				0.37
2014	3	50	25	0.125			Col mop	0.47
2014	3	50	25	0.125				0.26
2014	3	50	25	0.125	1		Col mop	0.93	4	3.79	4.5	3.5		1
2014	3	50	25	0.125	1		Col mop	0.5	3.5	3.05	3.1	2.5		1
2014	3	50	25	0.125	1		Col mop	0.26	3.8	2.6	2.65	3.3		1
2014	3	50	25	0.125				0.29
2014	3	50	25	0.125				0.22
2014	3	50	25	0.125				0.25
2014	3	50	25	0.125				0.11
2014	3	50	25	0.125	1		Col mop	1.05	4.2	4.2	3.8	3.2		1
2014	3	50	25	0.125				0.27
2014	3	50	25	0.125				0.44
2014	3	50	25	0.125				0.16
2014	3	50	25	0.125	1		Col mop	1.1	4	4.75	6.55	4		1
2014	3	50	25	0.125				0.5
2014	3	50	25	0.125				0.7
2014	3	50	25	0.125				0.64
2014	3	50	25	0.125				0.25
2014	3	50	25	0.125	1		Col mop	0.45	3.9	2.3	2.75	3.4		1
2014	3	50	25	0.125				0.2
2014	3	50	25	0.125				0.18
2014	3	50	25	0.125	1		Col mop	0.58	4.2	3.7	3.4	3.2		3
2014	3	50	25	0.125	1		Col mop	1	4.2	3.7	4.25	4.2		1
2014	3	50	25	0.125	1		Col mop	0.62	4.3	5.6	4.3	4.3		1
2014	3	50	25	0.125				0.31
2014	3	50	25	0.125				0.37
2014	3	50	25	0.125				0.5
2014	3	50	25	0.125	1		Col mop	0.6	3.5	4.5	4.7	3.5		1
2014	3	50	25	0.125				0.5
2014	3	50	25	0.125	1		Col mop	0.58	4	3.5	2.9	4		1
2014	3	50	25	0.125				0.28
2014	3	50	25	0.125				0.25
2014	3	50	25	0.125				0.3
2014	3	50	25	0.125	1		Col mop	0.3	4.3	3.5	3.45	3.8		1
2014	3	50	25	0.125				0.23
2014	3	50	25	0.125				0.28
2014	3	50	25	0.125				0.26
2014	3	50	25	0.125	1		Col mop	0.78	4.7	4.1	3.35	4.7		3
2014	3	50	25	0.125				0.95
2014	3	50	25	0.125	1		Col mop	1	4.1	5.5	5.2	4.1		1
2014	3	50	25	0.125				1
2014	3	50	25	0.125	1		Col mop	1.1	3.7	3	2.8	3.7		3
2014	3	50	25	0.125	1		Col mop	0.9	4.2	3.45	3.6	3.7		2
2014	3	50	25	0.125				0.8
2014	3	50	25	0.125	1		Col mop	0.8	4.5	3.4	3.2	4		1
2014	3	50	25	0.125	1		Col mop	0.4	3.1	2.6	2.5	2.1		1
2014	3	50	25	0.125				0.43
2014	3	50	25	0.125	1		Col mop	1.45	16.3	5.8	6.2	11.3		3
2014	3			0.957371	1		Col mopA	1.82	13.8	8.8	6.9	12.8		3
2014	3			0.957371	1		Col mopA	1.2	17.5	9.8	10.7	17		7
2014	3			0.957371				0.68
2014	3			0.957371				0.9
2014	3			0.957371				1.3
2014	3			0.957371				0.9
2014	3			0.957371				1
2014	3			0.957371	1		Col mopA	2.18	14.7	8.1	8.35	14.7		3
2014	3			0.957371				1
2014	3			0.957371	1		Col mopA	1.5	14.5	8.05	8.55	13.5		3
2014	3			0.957371	1		Col mopA	1.75	16.4	5.5	8.15	16.4		3
2014	3			0.957371	1		Col mopA	2.15	16.5	6.2	7.2	15.5		3
2014	3			0.957371	1		Col mopA	2.82	16	8.8	8.9	15		3
2014	4	50	25	0.125			Col mop	1.4
2014	4	50	25	0.125			Col mop	0.65
2014	4	50	25	0.125	1		Col mop	2.1	19.4	9.32	8.55	15.4		3
2014	4	50	25	0.125				1.2
2014	4	50	25	0.125	1		Col mop	0.5	4	3.9	3.55	4		1
2014	4	50	25	0.125				0.27
2014	4	50	25	0.125				0.24
2014	4	50	25	0.125				0.46
2014	4	50	25	0.125				0.27
2014	4	50	25	0.125				0.29
2014	4	50	25	0.125				0.14
2014	4	50	25	0.125				0.14
2014	4	50	25	0.125	1		Col mop	0.3	3.5	2.5	1.75	3		1
2014	4	50	25	0.125				0.22
2014	4	50	25	0.125	1		Col mop	0.27	3.4	2.2	2.4	3.4		7
2014	4	50	25	0.125				0.33
2014	4	50	25	0.125				0.35
2014	4	50	25	0.125	1		Col mop	0.34	3.6	3.4	3.1	3.6		1
2014	4	50	25	0.125				0.34
2014	4	50	25	0.125				0.18
2014	4	50	25	0.125				0.16
2014	4	50	25	0.125				0.1
2014	4	50	25	0.125				0.25
2014	4	50	25	0.125	1		Col mop	0.28	3.3	3.03	2.4	2.8		1
2014	4	50	25	0.125				0.23
2014	4	50	25	0.125				0.22
2014	4	50	25	0.125				0.22
2014	4	50	25	0.125				0.18
2014	4	50	25	0.125	1		Col mop	1.02	4	4	4.8	4		1
2014	4	50	25	0.125	1		Col mop	0.9	3.4	4.25	5.78	3.4		1
2014	4	50	25	0.125				0.52
2014	4	50	25	0.125				0.2
2014	4	50	25	0.125	1		Col mop	1.05	3.4	3.75	3.7	2.9		1
2014	4	50	25	0.125				0.59
2014	4	50	25	0.125				0.7
2014	4	50	25	0.125	1		Col mop	0.92	4.8	5.5	5.4	3.8		7
2014	4	50	25	0.125				0.75
2014	4	50	25	0.125				0.73
2014	4	50	25	0.125	1		Col mop	0.32	4.4	2.75	3.7	4.4		7
2014	4	50	25	0.125				0.3
2014	4	50	25	0.125				0.34
2014	4	50	25	0.125				0.6
2014	4	50	25	0.125	1		Col mop	0.9	4.5	4	7.02	4		2
2014	4	50	25	0.125				1.37
2014	4	50	25	0.125				0.9
2014	4	50	25	0.125				1
2014	4	50	25	0.125	1		Col mop	0.8	3.4	2.55	2.5	3.4		1
2014	4	50	25	0.125	1		Col mop	0.47	4.1	3.6	2.72	4.1		1
2014	4	50	25	0.125				0.35
2014	4	50	25	0.125				0.32
2014	4	50	25	0.125				0.42
2014	4	50	25	0.125	1		Col mop	1.4	5	6.9	6.25	5		1
2014	4	50	25	0.125				1.78
2014	4	50	25	0.125				0.35
2014	4	50	25	0.125	1		Col mop	0.34	4	4.8	2.3	4		7
2014	4	50	25	0.125				0.24
2014	4	50	25	0.125				0.8
2014	4	50	25	0.125				0.3
2014	4	50	25	0.125	1		Col mop	0.58	4.3	5.05	4.15	4.3		1
2014	4	50	25	0.125				0.37
2014	4	50	25	0.125				0.84
2014	4	50	25	0.125				0.28
2014	4	50	25	0.125	1		Col mop	1.02	4	3.4	2.75	4		1
2014	4	50	25	0.125				0.35
2014	4	50	25	0.125				0.2
2014	4	50	25	0.125				0.13
2014	4	50	25	0.125				0.31
2014	4	50	25	0.125				0.15
2014	4	50	25	0.125				0.11
2014	4	50	25	0.125	1		Col mop	1.51	4.5	2.95	3.9	4		1
2014	4	50	25	0.125			Col mop	0.64
2014	4	50	25	0.125			Col mop	0.92
2014	4	50	25	0.125			Col mop	0.65
2014	4	50	25	0.125			Col mop	0.72
2014	4	50	25	0.125			Col mop	0.55
2014	4	50	25	0.125	1		Col mop	0.9	3.7	2.53	3.76	3.7		1
2014	4	50	25	0.125				0.26
2014	4	50	25	0.125			Col mop	0.47
2014	4	50	25	0.125				0.56
2014	4	50	25	0.125				0.25
2014	4	50	25	0.125				0.22
2014	4	50	25	0.125				0.23
2014	4	50	25	0.125				0.14
2014	4	50	25	0.125	1		Col mop	1.5	3.3	3.12	3.6	2.8		1
2014	4	50	25	0.125				0.38
2014	4	50	25	0.125				0.37
2014	4	50	25	0.125	1		Col mop	0.82	4	3.8	3.75	4		1
2014	4	50	25	0.125				0.42
2014	4	50	25	0.125				0.15
2014	4	50	25	0.125				0.1
2014	4	50	25	0.125				1
2014	4	50	25	0.125				0.5
2014	4	50	25	0.125			Col mop	1.03
2014	4	50	25	0.125			Col mop	0.58
2014	4	50	25	0.125				0.5
2014	4	50	25	0.125			Col mop	0.48
2014	4	50	25	0.125	1		Col mop	1.05	4.7	7.12	5.7	4.7		1
2014	4	50	25	0.125				0.18
2014	4	50	25	0.125	1		Col mop	1.2	3.1	3	2.7	2.6		1
2014	4	50	25	0.125				2
2014	4	50	25	0.125	1		Col mop	0.55	3.4	2.6	3.2	2.9		1
2014	4	50	25	0.125	1		Col mop	0.67	3.3	2.65	2.75	3.3		1
2014	4	50	25	0.125				0.17
2014	4	50	25	0.125				0.13
2014	4	50	25	0.125	1		Col mop	0.77	3.4	2.8	2.25	2.9		1
2014	4	50	25	0.125				0.45
2014	4	50	25	0.125				0.54
2014	4	50	25	0.125			Col mop	0.58
2014	4			2.546076	1		Col mopA	2.74	20.7	10.5	9.8	19.7		3
2014	4			2.546076	1		Col mopA	3.6	21.5	14.5	11.8	21.5		3
2014	4			2.546076			Col mopA	2.31
2014	4			2.546076	1		Col mopA	1.72	16.8	8.3	7.25	16.8		3
2014	4			2.546076	1		Col mopA	1.82	15.7	8.05	9.73	12.7		3
2014	4			2.546076	1		Col mopA	2.75	17	10.6	11.8	16		3
2014	4			2.546076	1		Col mopA	3.55	23.3	13.7	11.8	21.3		3
2014	4			2.546076	1		Col mopA	1.55	15.5	6.7	6.5	15.5		7
2014	4			2.546076	1		Col mopA	1.58	14.3	8.5	6.18	9.3		3
2014	4			2.546076	1		Col mopA	1.75	17.9	7.27	8.38	12.9		3
2014	4			2.546076	1		Col mopA	2.16	15	8.3	8.78	8		3
2014	4			2.546076	1		Col mopA	1.53	16.7	11.5	10.1	16.7		3
2014	4			2.546076				1.42
2014	4			2.546076	1		Col mopA	2.7	17.5	10	10.9	17.5		3
2014	4			2.546076	1		Col mopA	2	21.5	15.8	14.2	18.5		3
2014	4			2.546076	1		Col mopA	2.45	21.6	13.3	13.7	20.6		3
2014	4			2.546076	1		Col mopA	2.17	15.9	7.68	6	15.4		3
2014	4			2.546076	1		Col mopA	1.5	16.8	3.4	9.8	10.8		3
2014	4			2.546076	1		Col mopA	2.28	14.2	10.2	8.3	10.2		3
2014	4			2.546076	1		Col mopA	1.7	17.4	12	9.1	13.4		3
2014	4			2.546076	1		Col mopA	2.23	21.9	10.7	9.8	20.9		3
2014	5	50	25	0.125	1		Col mop	0.68	5	4.6	4.3	4.5		1
2014	5	50	25	0.125				0.7
2014	5	50	25	0.125	1		Col mop	0.5	4	3	1.98	4		1
2014	5	50	25	0.125				0.11
2014	5	50	25	0.125				0.1
2014	5	50	25	0.125				0.08
2014	5	50	25	0.125				0.12
2014	5	50	25	0.125				0.4
2014	5	50	25	0.125				0.2
2014	5	50	25	0.125	1		Col mop	0.48	3.3	3.1	2.4	2.8		3
2014	5	50	25	0.125				0.32
2014	5	50	25	0.125				0.12
2014	5	50	25	0.125				0.3
2014	5	50	25	0.125				0.08
2014	5	50	25	0.125				0.08
2014	5	50	25	0.125			Col mop	0.65
2014	5	50	25	0.125	1		Col mop	0.63	4.5	4.6	3.9	3.5		1
2014	5	50	25	0.125	1		Col mop	0.66	5.5	4.05	2.8	5.5		3
2014	5	50	25	0.125				0.13
2014	5	50	25	0.125				0.1
2014	5	50	25	0.125			Col mop	0.65
2014	5	50	25	0.125			Col mop	0.24
2014	5	50	25	0.125	1		Col mop	0.3	3.3	2.95	2.7	3.3		1
2014	5	50	25	0.125				0.2
2014	5	50	25	0.125				0.1
2014	5	50	25	0.125				0.09
2014	5	50	25	0.125				0.06
2014	5	50	25	0.125				0.08
2014	5	50	25	0.125			Col mop	0.33
2014	5	50	25	0.125	1		Col mop	0.4	3.8	2.7	2.3	3.8		3
2014	5	50	25	0.125				0.22
2014	5	50	25	0.125				0.25
2014	5	50	25	0.125				0.22
2014	5	50	25	0.125			Col mop	0.3
2014	5	50	25	0.125				0.23
2014	5	50	25	0.125	1		Col mop	0.3	3.3	1.7	1.7	3.3		1
2014	5	50	25	0.125				0.23
2014	5	50	25	0.125				0.12
2014	5	50	25	0.125	1		Col mop	0.42	3.6	2.35	2.3	3.6		3
2014	5	50	25	0.125				0.2
2014	5	50	25	0.125				0.18
2014	5	50	25	0.125	1		Col mop	1.68	17.9	10.25	7.75	16.9		3
2014	5	50	25	0.125	1		Col mop	0.6	6	5.1	5.2	5.5		1
2014	5	50	25	0.125				0.5
2014	5	50	25	0.125	1		Col mop	1.32	5.5	4.1	3.9	4.5		3
2014	5	50	25	0.125	1		Col mop	0.7	5	4.35	3.75	4.5		1
2014	5	50	25	0.125				0.4
2014	5	50	25	0.125				0.25
2014	5	50	25	0.125	1		Col mop	1.2	4.5	3.95	4.8	3.5		1
2014	5	50	25	0.125	1		Col mop	1.2	4.2	3.9	4.9	3.7		1
2014	5	50	25	0.125				0.23
2014	5	50	25	0.125	1		Col mop	0.4	4.5	3.9	3.3	4		1
2014	5	50	25	0.125				0.4
2014	5	50	25	0.125	1		Col mop	0.75	4.2	6.6	3.6	3.7		2
2014	5	50	25	0.125				0.5
2014	5	50	25	0.125				0.42
2014	5	50	25	0.125				0.8
2014	5	50	25	0.125	1		Col mop	0.35	3.4	2.1	2.6	3.4		1
2014	5	50	25	0.125			Col mop	0.45
2014	5	50	25	0.125	1		Col mop	0.56	4.2	3.1	3	3.2		1
2014	5	50	25	0.125	1		Col mop	0.32	5	3.3	1.8	4.5		1
2014	5	50	25	0.125				0.4
2014	5	50	25	0.125				0.32
2014	5	50	25	0.125				0.14
2014	5	50	25	0.125				0.4
2014	5	50	25	0.125	1		Col mop	0.37	3.8	2.5	2.2	3.8		3
2014	5	50	25	0.125				0.3
2014	5	50	25	0.125	1		Col mop	0.47	3.5	2.3	2.1	3.5		1
2014	5	50	25	0.125				0.2
2014	5	50	25	0.125				0.12
2014	5	50	25	0.125				0.12
2014	5	50	25	0.125				0.1
2014	5	50	25	0.125				0.16
2014	5	50	25	0.125	1		Col mop	0.42	4.4	2.7	3.45	4.4		1
2014	5	50	25	0.125				0.35
2014	5	50	25	0.125	1		Col mop	0.45	3.7	2.9	3.5	3.7		1
2014	5	50	25	0.125				0.25
2014	5	50	25	0.125				0.3
2014	5	50	25	0.125	1		Col mop	1.15	11.4	6	4.5	10.4		7
2014	5	50	25	0.125				0.54
2014	5	50	25	0.125	1		Col mop	0.54	4.2	3.3	3.65	4.2		1
2014	5	50	25	0.125				0.42
2014	5	50	25	0.125	1		Col mop	0.67	4.5	4.15	4.1	4		1
2014	5	50	25	0.125				0.23
2014	5	50	25	0.125				0.16
2014	5	50	25	0.125	1		Col mop	0.32	4.4	4.35	2.7	4.4		1
2014	5	50	25	0.125				0.4
2014	5	50	25	0.125				0.16
2014	5	50	25	0.125				0.1
2014	5	50	25	0.125				0.2
2014	5			0.617981	1		Col mopA	1.85	16	8.7	9.7	15		7
2014	5			0.617981				0.7
2014	5			0.617981	1		Col mopA	1.8	14	6	7.4	13		7
2014	5			0.617981	1		Col mopA	1.65	13.6	3.9	3.8	13.6		3
2014	5			0.617981	1		Col mopA	1.58	20	8.02	8.2	15.5		3
2014	5			0.617981				0.9
2014	5			0.617981	1		Col mopA	1.45	16.2	9.4	8.68	16.2		3
2014	5			0.617981				0.9
2014	5			0.617981	1		Col mopA	1.42	13.7	7.05	7.2	13.7		3
2014	5			0.617981	1		Col mopA	1.36	16.1	11.6	9.18	13.1		3
2014	5			0.617981				1.3
2014	5			0.617981	1		Col mopA	2	18.1	7.25	8.5	18.1		3
2014	5			0.617981	1		Col mopA	1.6	19.5	7.6	6.95	15.5		3
2014	5			0.617981	1		Col mopA	1.48	18	8.3	7.6	18		3
2014	5			0.617981				0.84
2014	7	50	25	0.125	1		Col mop	0.9	4.6	9.6	4.7	4.6		2
2014	7	50	25	0.125				0.9
2014	7	50	25	0.125	1		Col mop	0.93	3.8	5.5	3.6	3.3		1
2014	7	50	25	0.125			Col mop	0.7
2014	7	50	25	0.125	1		Col mop	0.32	4	2.2	3.6	3.5		1
2014	7	50	25	0.125				0.18
2014	7	50	25	0.125	1		Col mop	0.82	4	5.65	4.7	3.5		1
2014	7	50	25	0.125				0.44
2014	7	50	25	0.125	1		Col mop	0.33	3.6	3.2	4.2	2.6		3
2014	7	50	25	0.125				0.32
2014	7	50	25	0.125	1		Col mop	0.6	3.8	4.05	3.85	2.8		1
2014	7	50	25	0.125				0.22
2014	7	50	25	0.125				0.6
2014	7	50	25	0.125	1		Col mop	0.65	5	3.98	3.2	4.5		1
2014	7	50	25	0.125				0.33
2014	7	50	25	0.125				0.33
2014	7	50	25	0.125				0.32
2014	7	50	25	0.125				0.22
2014	7	50	25	0.125			Col mop	1.8
2014	7	50	25	0.125	1		Dri mos	1	4	5.7	5.9	4		1
2014	7	50	25	0.125			Col mop	1
2014	7	50	25	0.125			Col mop	0.75
2014	7	50	25	0.125			Col mop	0.8
2014	7	50	25	0.125	1		Col mop	0.52	5	4.35	4.85	5		1
2014	7	50	25	0.125				0.3
2014	7	50	25	0.125				0.18
2014	7	50	25	0.125	1		Col mop	1.9	15.8	8.8	9.98	13.8		3
2014	7	50	25	0.125	1		Col mop	1.35	4.7	4.2	4.1	4.7		1
2014	7	50	25	0.125				0.2
2014	7	50	25	0.125				0.13
2014	7	50	25	0.125	1		Col mop	1.5	16.8	8.53	7.8	16.8		3
2014	7	50	25	0.125				0.55
2014	7	50	25	0.125				0.3
2014	7	50	25	0.125	1		Col mop	0.9	3.6	6.95	2.5	3.6		2
2014	7	50	25	0.125	1		Col mop	0.33	3.5	3	3.2	3.5		1
2014	7	50	25	0.125				0.25
2014	7	50	25	0.125	1		Col mop	0.25	5.5	6	5.3	4.5		3
2014	7	50	25	0.125				0.35
2014	7	50	25	0.125				0.3
2014	7	50	25	0.125				0.2
2014	7	50	25	0.125				0.32
2014	7	50	25	0.125				0.48
2014	7	50	25	0.125				0.6
2014	7	50	25	0.125			Col mop	1
2014	7	50	25	0.125	1		Col mop	1.15	4.5	5.45	5.6	4		1
2014	7	50	25	0.125				0.65
2014	7	50	25	0.125	1		Col mop	0.65	5.3	1.8	2.1	5.3		1
2014	7	50	25	0.125				0.33
2014	7	50	25	0.125			Col mop	0.25
2014	7	50	25	0.125				0.3
2014	7	50	25	0.125				0.2
2014	7	50	25	0.125	1		Col mop	0.7	3.9	3	3.4	3.9		1
2014	7	50	25	0.125				0.5
2014	7	50	25	0.125				0.2
2014	7	50	25	0.125	1		Col mop	0.35	3.8	3.35	2.85	3.8		1
2014	7	50	25	0.125	1		Col mop	1.2	5	5.9	5.3	4.5		1
2014	7	50	25	0.125	1		Col mop	0.65	4.3	4.9	4.2	4.3		1
2014	7	50	25	0.125				0.43
2014	7	50	25	0.125				0.23
2014	7	50	25	0.125				0.23
2014	7	50	25	0.125				0.2
2014	7	50	25	0.125				0.15
2014	7	50	25	0.125				0.18
2014	7	50	25	0.125	1		Col mop	0.65	4.8	7	6	4.8		3
2014	7	50	25	0.125				0.45
2014	7	50	25	0.125				0.28
2014	7	50	25	0.125				0.34
2014	7	50	25	0.125				0.2
2014	7	50	25	0.125	1		Col mop	0.35	3.4	3.3	3.8	3.4		1
2014	7	50	25	0.125				0.25
2014	7	50	25	0.125				0.25
2014	7	50	25	0.125	1		Col mop	0.55	4.8	4.3	2.7	4.8		3
2014	7	50	25	0.125				0.48
2014	7	50	25	0.125	1		Col mop	0.64	4.1	4.2	3.7	4.1		1
2014	7	50	25	0.125				0.2
2014	7	50	25	0.125	1		Col mop	1.46	5.5	4.8	4.4	4.5		1
2014	7	50	25	0.125	1		Col mop	0.57	4.2	3.6	3.3	3.7		1
2014	7	50	25	0.125				0.25
2014	7	50	25	0.125			Col mop	0.31
2014	7			0.532784	1		Col mopA	1.5	14.3	9.4	9.4	14.3		3
2014	7			0.532784				1
2014	7			0.532784	1		Col mopA	2	18	9.15	8.86	17		7
2014	7			0.532784	1		Col mopA	1.6	17.3	13.4	13.3	13.3		3
2014	7			0.532784				1.4
2014	7			0.532784	1		Col mopA	1.6	16.5	10.2	9.4	16.5		3
2014	7			0.532784				1.65
2014	7			0.532784				0.9
2014	7			0.532784	1		Col mopA	1.9	17.2	9.58	9.7	15.2		3
2014	7			0.532784	1		Col mopA	1.9	15	10.4	10.6	12		3
2014	7			0.532784	1		Col mopA	1.65	16.9	9.6	10.2	16.4		3
2014	7			0.532784				0.75
2014	9	50	25	0.125			Col mop	0.5
2014	9	50	25	0.125	1		Col mop	0.78	4.2	3.6	4.4	4.2		3
2014	9	50	25	0.125				0.2
2014	9	50	25	0.125				0.12
2014	9	50	25	0.125	1		Col mop	1.15	3.1	2.1	2.5	2.6		3
2014	9	50	25	0.125	1			1.6	3.6	3.3	2.3	3.6		1
2014	9	50	25	0.125	1		Col mop	0.4	5.5	3.8	4.5	5		1
2014	9	50	25	0.125				0.35
2014	9	50	25	0.125				0.3
2014	9	50	25	0.125				0.22
2014	9	50	25	0.125				0.1
2014	9	50	25	0.125	1		Col mop	1.3	5	6.6	5	5		2
2014	9	50	25	0.125	1		Col mop	0.45	3.3	3	2.9	2.8		1
2014	9	50	25	0.125				0.34
2014	9	50	25	0.125				0.26
2014	9	50	25	0.125	1		Col mop	0.3	4.1	2.5	2.5	4.1		3
2014	9	50	25	0.125				0.2
2014	9	50	25	0.125				0.1
2014	9	50	25	0.125			Col mop	0.45
2014	9	50	25	0.125	1		Col mop	0.35	3.4	3	3.48	3.4		1
2014	9	50	25	0.125				0.24
2014	9	50	25	0.125				0.2
2014	9	50	25	0.125				0.15
2014	9	50	25	0.125				0.4
2014	9	50	25	0.125				0.2
2014	9	50	25	0.125	1		Col mop	2.2	4.2	3.3	3.2	3.2		1
2014	9	50	25	0.125	1		Col mop	0.48	4.1	3.9	2.9	4.1		3
2014	9	50	25	0.125				0.18
2014	9	50	25	0.125	1		Col mop	0.5	4	3.05	3.45	4		3
2014	9	50	25	0.125				0.3
2014	9	50	25	0.125				0.25
2014	9	50	25	0.125				0.25
2014	9	50	25	0.125				0.18
2014	9	50	25	0.125	1		Col mop	0.52	3.7	4	2.4	3.7		1
2014	9	50	25	0.125				0.25
2014	9	50	25	0.125				0.18
2014	9	50	25	0.125				0.18
2014	9	50	25	0.125				0.25
2014	9	50	25	0.125				0.13
2014	9	50	25	0.125				0.17
2014	9	50	25	0.125	1		Col mop	0.35	3.8	2	2.1	3.8		1
2014	9	50	25	0.125				0.3
2014	9	50	25	0.125				0.16
2014	9	50	25	0.125	1		Col mop	0.38	3.5	2.9	2.4	3.5		1
2014	9	50	25	0.125				0.3
2014	9	50	25	0.125				0.12
2014	9	50	25	0.125				0.14
2014	9	50	25	0.125				0.13
2014	9	50	25	0.125	1		Col mop	0.45	4.6	4.8	2.9	3.6		1
2014	9	50	25	0.125				0.25
2014	9	50	25	0.125				0.22
2014	9	50	25	0.125				0.22
2014	9	50	25	0.125			Col mop	0.35
2014	9	50	25	0.125	1		Col mop	0.26	3.7	3.15	2.6	3.7		3
2014	9	50	25	0.125				0.26
2014	9	50	25	0.125				0.2
2014	9	50	25	0.125				0.22
2014	9	50	25	0.125			Col mop	1.6
2014	9	50	25	0.125			Col mop	0.38
2014	9	50	25	0.125				0.28
2014	9	50	25	0.125				0.2
2014	9	50	25	0.125				0.18
2014	9	50	25	0.125				0.11
2014	9	50	25	0.125	1		Col mop	0.53	4	3.35	3.75	4		3
2014	9	50	25	0.125	1		Col mop	0.39	4.4	2.4	2.65	3.9		3
2014	9	50	25	0.125	1		Col mop	0.34	3.8	5.05	3.9	3.8		1
2014	9	50	25	0.125				0.36
2014	9	50	25	0.125				0.45
2014	9	50	25	0.125				0.41
2014	9	50	25	0.125				0.12
2014	9	50	25	0.125	1		Col mop	0.64	4.2	2.9	2.8	4.2		1
2014	9	50	25	0.125				0.48
2014	9	50	25	0.125				0.17
2014	9	50	25	0.125	1		Col mop	0.55	3.8	2.9	2.95	3.8		3
2014	9	50	25	0.125				0.24
2014	9	50	25	0.125				0.23
2014	9	50	25	0.125				0.28
2014	9	50	25	0.125	1		Col mop	0.25	3.6	1.72	1.75	3.6		3
2014	9	50	25	0.125	1		Col mop	0.48	3.8	3.1	3.1	3.8		3
2014	9	50	25	0.125				0.39
2014	9	50	25	0.125				0.32
2014	9	50	25	0.125				0.2
2014	9	50	25	0.125				0.19
2014	9	50	25	0.125	1		Col mop	2.13	16.8	10.1	9.95	10.8		3
2014	9			0.769838	1		Col mopA	2.14	18.9	9.5	9.67	13.9		3
2014	9			0.769838	1		Col mopA	2.28	21.3	11	11.2	19.3		3
2014	9			0.769838	1		Col mopA	2.2	15.4	7.16	7.97	10.4		3
2014	9			0.769838	1		Col mopA	1.8	18	8.6	8.9	15		3
2014	9			0.769838				0.65
2014	9			0.769838	1		Col mopA	2.15	18.9	7.75	7.45	16.9		3
2014	9			0.769838				0.35
2014	9			0.769838	1		Col mopA	1.45	18.5	8.8	9	18.5		3
2014	9			0.769838				0.92
2014	9			0.769838	1		Col mopA	2.15	17.8	10.05	12.2	17.8		3
2014	9			0.769838				0.74
2014	9			0.769838	1		Col mopA	1.85	20.5	10.1	13.2	19.5		3
2014	9			0.769838				1.65
2014	9			0.769838	1		Col mopA	1.85	15.2	8.15	7.9	9.2		3
2014	9			0.769838	1		Col mopA	1.6	16.5	7.5	5.6	16.5		3
2014	9			0.769838				0.37
2014	9			0.769838	1		Col mopA	1.5	18.4	7.02	7.4	12.4		3
2014	9			0.769838	1		Col mopA	1.9	18.1	9.8	11.9	13.1		3
2014	9			0.769838				0.25
2014	9			0.769838				0.3
2014	9			0.769838	1		Col mopA	1.7	15.5	6.45	9.05	15.5		3
2014	9			0.769838				1.65
2014	9			0.769838	1		Col mopA	1.95	16.9	7.2	8.45	16.9		3
2014	9			0.769838				1.05
2014	9			0.769838	1		Col mopA	1.7	14.4	7.6	7.55	8.4		3
2014	9			0.769838				0.4
2014	10	50	25	0.125	1		Col mop	2.7	18.8	9.2	8.3	17.8		3
2014	10	50	25	0.125	1		Col mop	0.29	3.6	3.1	3	3.6		1
2014	10	50	25	0.125				0.31
2014	10	50	25	0.125				0.25
2014	10	50	25	0.125				0.26
2014	10	50	25	0.125				0.22
2014	10	50	25	0.125	1		Col mop	1.82	13.6	6.75	8	10.6		3
2014	10	50	25	0.125				0.3
2014	10	50	25	0.125			Col mop	0.6
2014	10	50	25	0.125			Col mop	0.8
2014	10	50	25	0.125	1		Col mop	1.2	4.4	3.2	3.25	3.9		1
2014	10	50	25	0.125	1		Col mop	0.6	4.5	2.9	2.4	3.5		1
2014	10	50	25	0.125				0.28
2014	10	50	25	0.125			Col mop	0.57
2014	10	50	25	0.125				0.3
2014	10	50	25	0.125				0.36
2014	10	50	25	0.125				0.4
2014	10	50	25	0.125	1		Col mop	0.58	4	2.8	2.3	4		4
2014	10	50	25	0.125				0.27
2014	10	50	25	0.125	1		Col mop	0.32	3.3	3.1	3.1	3.3		1
2014	10	50	25	0.125				0.42
2014	10	50	25	0.125				0.18
2014	10	50	25	0.125	1		Col mop	0.44	4.1	3.6	3.07	4.1		1
2014	10	50	25	0.125				0.38
2014	10	50	25	0.125				0.27
2014	10	50	25	0.125				0.23
2014	10	50	25	0.125	1		Col mop	1.35	4.5	7.58	4.7	4.5		1
2014	10	50	25	0.125	1		Col mop	0.98	5	3.68	3	4.5		1
2014	10	50	25	0.125	1		Col mop	0.6	2.9	2.35	2.95	2.9		1
2014	10	50	25	0.125			Col mop	0.72
2014	10	50	25	0.125				0.35
2014	10	50	25	0.125				0.16
2014	10	50	25	0.125				0.16
2014	10	50	25	0.125			Col mop	2
2014	10	50	25	0.125	1		Col mop	0.32	4.2	4.5	3.95	4.2		1
2014	10	50	25	0.125				0.4
2014	10	50	25	0.125				0.22
2014	10	50	25	0.125				0.18
2014	10	50	25	0.125				0.25
2014	10	50	25	0.125				0.15
2014	10	50	25	0.125	1		Col mop	2.5	16.9	6.38	6.35	16.9		3
2014	10	50	25	0.125	1		Col mop	2.27	13.8	7	10.1	10.8		3
2014	10	50	25	0.125				1.27
2014	10	50	25	0.125				0.8
2014	10	50	25	0.125				0.9
2014	10	50	25	0.125			Col mop	0.7
2014	10	50	25	0.125	1		Col mop	1.99	5	5.24	5.5	5		1
2014	10	50	25	0.125	1		Col mop	0.33	3.8	5.2	3.7	3.8		1
2014	10	50	25	0.125				0.28
2014	10	50	25	0.125				0.34
2014	10	50	25	0.125				0.29
2014	10	50	25	0.125				0.42
2014	10	50	25	0.125	1		Col mop	0.97	4.3	4.55	3.33	3.3		1
2014	10	50	25	0.125				0.85
2014	10	50	25	0.125	1		Col mop	0.35	3.5	3.5	2.7	3.5		1
2014	10	50	25	0.125				0.32
2014	10	50	25	0.125				0.2
2014	10	50	25	0.125				0.24
2014	10	50	25	0.125				0.2
2014	10	50	25	0.125	1		Col mop	0.65	4.5	5.4	4.5	4.5		2
2014	10	50	25	0.125				0.55
2014	10	50	25	0.125				0.3
2014	10	50	25	0.125				0.26
2014	10	50	25	0.125			Col mop	1
2014	10	50	25	0.125	1		Col mop	0.54	3.8	2.15	2.8	3.8		1
2014	10	50	25	0.125				0.12
2014	10	50	25	0.125	1		Col mop	1.72	16	7.4	5.6	16		3
2014	10	50	25	0.125	1		Col mop	0.53	3.57	3.2	3.8	3.07		4
2014	10	50	25	0.125				0.3
2014	10	50	25	0.125	1		Col mop	0.42	3.4	3	3.5	3.4		1
2014	10	50	25	0.125				0.2
2014	10	50	25	0.125			Col mop	0.8
2014	10	50	25	0.125				0.48
2014	10	50	25	0.125	1		Col mop	0.58	5.3	3.7	3.8	5.3		2
2014	10	50	25	0.125				0.7
2014	10	50	25	0.125				0.42
2014	10	50	25	0.125				0.18
2014	10	50	25	0.125				0.26
2014	10	50	25	0.125	1		Col mop	1.35	15.3	9.2	11.43	15.3		3
2014	10	50	25	0.125				1.15
2014	10	50	25	0.125	1		Col mop	0.68	3.5	3.1	3.2	3		1
2014	10	70	50	0.35	1		Col mopA	1.98	20.2	7.05	5.2	20.2		3
2014	10	70	50	0.35	1		Col mopA	1.86	14.3	8.4	8.75	12.3		3
2014	10	70	50	0.35	1		Col mopA	1.55	15.7	7.95	7.38	9.7		3
